# Supplementary material for: Dead or alive: microbial viability treatment reveals both active and inactive bacterial constituents in the fish gut microbiota
Source: J Appl Microbiol. 2021 May 4;131(5):2528–38. doi: 10.1111/jam.15113 (PMC8596808; doi:10.1111/jam.15113)
Supplement: Supplementary file 2 — Table S1 Differentially abundant ASVs found in digesta and mucosal samples. Table S2 Amount of sequences used to generate the prediction of microbial functions using Tax4Fun2. Table S3 Prediction of the functional profiles of all samples used in this study. Table S4 Differentially abundant ASVs found in PMA‐treated and control digesta samples. Table S5 Differentially abundant ASVs found in PMA‐treated and control mucosal samples. [file JAM-131-2528-s001.xlsx]

## Sheet: TableS1
Table S1: Differentially abundant ASVs found in digesta and mucosal samples.
ASV	baseMean	log2FoldChange	lfcSE	stat	pvalue	padj	Domain	Phylum	Class	Order	Family	Genus	ASV	Confidence
df058c5dc742aee3188a79190c2860e1	8.96139	-6.43819	2.09072	-3.07942	0.00207407	0.0343859	Bacteria	Actinobacteria	Actinobacteria	Micrococcales	Brevibacteriaceae	Brevibacterium	df058c5dc742aee3188a79190c2860e1	0.999995
52f605d9dfe254459307af6a4a66d1b7	89.9304	10.1604	2.78126	3.65318	0.000259013	0.0067991	Bacteria	Proteobacteria	Alphaproteobacteria	Rickettsiales	Anaplasmataceae	Neorickettsia	52f605d9dfe254459307af6a4a66d1b7	0.724909
86df7218ed8557a0d33483e63be71322	6.97095	-21.2097	3.03081	-6.99802	2.59606e-12	1.16823e-10	Bacteria	Proteobacteria	Alphaproteobacteria	Rhodobacterales	Rhodobacteraceae	NA	86df7218ed8557a0d33483e63be71322	0.999996
37077216b89019c4e293136a2e2b8bc8	521.682	8.88195	2.9158	3.04614	0.00231798	0.0365082	Bacteria	Proteobacteria	Gammaproteobacteria	Vibrionales	Vibrionaceae	Aliivibrio	37077216b89019c4e293136a2e2b8bc8	0.769735
412e7831e6c07de82dfcb70ff9a50d42	195.311	25.2971	3.02644	8.35868	6.34219e-17	9.98894e-15	Bacteria	Proteobacteria	Gammaproteobacteria	Vibrionales	Vibrionaceae	Aliivibrio	412e7831e6c07de82dfcb70ff9a50d42	0.935329
fb19a46264758f4fc0ed743d266be883	18.1836	21.9881	3.02889	7.25946	3.88646e-13	2.04039e-11	Bacteria	Proteobacteria	Gammaproteobacteria	Vibrionales	Vibrionaceae	Aliivibrio	fb19a46264758f4fc0ed743d266be883	0.913392
40afea1c0f80c98d2f97be0c6d4b83b2	22.6483	20.8763	3.02836	6.89359	5.44005e-12	2.14202e-10	Bacteria	Proteobacteria	Gammaproteobacteria	Vibrionales	Vibrionaceae	Vibrio	40afea1c0f80c98d2f97be0c6d4b83b2	0.946339
8f55eebbcb9fc1eaee5d71b4b64375d2	33.0394	22.8194	3.02768	7.53692	4.81199e-14	3.03155e-12	Bacteria	Proteobacteria	Gammaproteobacteria	Vibrionales	Vibrionaceae	Vibrio	8f55eebbcb9fc1eaee5d71b4b64375d2	0.980405
d9b148a887a0caa4601c7c7e4846e99e	55.1364	23.5276	3.02708	7.77236	7.70358e-15	6.06657e-13	Bacteria	Spirochaetes	Spirochaetia	Brevinematales	Brevinemataceae	Brevinema	d9b148a887a0caa4601c7c7e4846e99e	0.971693
7c393bac925a0dc8f34832ecd7c0d1d9	11802.2	9.48028	2.88742	3.2833	0.00102598	0.0230845	Bacteria	Spirochaetes	Spirochaetia	Brevinematales	Brevinemataceae	Brevinema	7c393bac925a0dc8f34832ecd7c0d1d9	0.97651
5fab83e2ddbb4eaf79fd3b63df3cfba1	691.192	27.0615	3.02626	8.94225	3.81336e-19	1.20121e-16	Bacteria	Spirochaetes	Spirochaetia	Brevinematales	Brevinemataceae	Brevinema	5fab83e2ddbb4eaf79fd3b63df3cfba1	0.958248
dc7e74b2230573eed3a6d8b33eb4b816	20.3056	-7.61865	2.42196	-3.14566	0.00165715	0.0326251	Bacteria	Firmicutes	Clostridia	Clostridiales	Family XI	Tepidimicrobium	dc7e74b2230573eed3a6d8b33eb4b816	0.999966
504c43d105d63ebe55959ff5bec9b0a9	14.7587	-7.15795	2.40962	-2.97058	0.00297241	0.0407091	Bacteria	Firmicutes	Clostridia	Clostridiales	Peptostreptococcaceae	Romboutsia	504c43d105d63ebe55959ff5bec9b0a9	0.927856
f67f715ab717f5c217e599a88a29a36b	20.8295	-7.65473	2.48002	-3.08656	0.00202488	0.0343859	Bacteria	Firmicutes	Clostridia	Clostridiales	Ruminococcaceae	Pygmaiobacter	f67f715ab717f5c217e599a88a29a36b	0.995558
c7da083319d1cb5e351d16a7b079a1a1	14.6011	-7.1432	2.39818	-2.9786	0.00289572	0.0407091	Bacteria	Firmicutes	Clostridia	Clostridiales	Lachnospiraceae	NA	c7da083319d1cb5e351d16a7b079a1a1	0.99868
967cb3751471774d6bcdafd621fc21c1	5.35497	-20.8328	3.0322	-6.87053	6.39643e-12	2.23875e-10	Bacteria	Firmicutes	Clostridia	Clostridiales	Lachnospiraceae	Tyzzerella 3	967cb3751471774d6bcdafd621fc21c1	0.999982
7fcde376afa09566956d5ca0f55d5662	20.7363	-7.64904	2.44782	-3.12484	0.00177902	0.0329642	Bacteria	Firmicutes	Clostridia	Clostridiales	Clostridiaceae 1	Clostridium sensu stricto 15	7fcde376afa09566956d5ca0f55d5662	0.80578
9a5573e8614d2654dd57bdd4e770a8d5	17.6041	-7.41224	2.4582	-3.01531	0.00256721	0.0385081	Bacteria	Firmicutes	Bacilli	Bacillales	Staphylococcaceae	Macrococcus	9a5573e8614d2654dd57bdd4e770a8d5	0.999841
3fd6c015bac4b7f2eeb01567795bedc4	20.7643	-7.65173	2.39116	-3.20001	0.00137422	0.0288587	Bacteria	Firmicutes	Bacilli	Bacillales	Paenibacillaceae	Brevibacillus	3fd6c015bac4b7f2eeb01567795bedc4	0.999996
522b62504fb41ab9fce76711483a3a23	42.3056	-23.6486	3.02695	-7.81267	5.59894e-15	5.87889e-13	Bacteria	Firmicutes	Bacilli	Lactobacillales	Lactobacillaceae	Lactobacillus	522b62504fb41ab9fce76711483a3a23	0.745206
fec8a59a5e2636b5690bd66fa4d28ac5	31.0514	-8.23275	2.12797	-3.86882	0.000109364	0.00344498	Bacteria	Firmicutes	Bacilli	Lactobacillales	Lactobacillaceae	Lactobacillus	fec8a59a5e2636b5690bd66fa4d28ac5	0.999998
9a891705636a19d582ac09fe289337eb	50.2427	-7.29723	2.05394	-3.5528	0.000381149	0.00923552	Bacteria	Firmicutes	Bacilli	Lactobacillales	Lactobacillaceae	Lactobacillus	9a891705636a19d582ac09fe289337eb	0.998621
7366ec88f0a2b7621b2aa6fb8b08fd60	31.5252	-8.25385	2.1895	-3.76975	0.000163413	0.00467955	Bacteria	Firmicutes	Bacilli	Lactobacillales	Leuconostocaceae	Weissella	7366ec88f0a2b7621b2aa6fb8b08fd60	1

## Sheet: TableS2
Table S2: Amount of sequences used to generate the prediction of microbial functions using Tax4Fun2
Sample Id	Proportion of sequences (%)
Dig10.16S_V3.V4_CVDWN	0.72308
Dig13.16S_V3.V4_CVDWN	0.8503
Dig2.16S_V3.V4_CVDWN	0.82993
Dig4.16S_V3.V4_CVDWN	0.65335
Dig5.16S_V3.V4_CVDWN	0.7654
Digd10.16S_V3.V4_CVDWN	0.88367
Digd13.16S_V3.V4_CVDWN	0.87952
Digd2.16S_V3.V4_CVDWN	0.9268
Digd4.16S_V3.V4_CVDWN	0.821
Digd5.16S_V3.V4_CVDWN	0.90138
M10.16S_V3.V4_CVDWN	0.35498
M13.16S_V3.V4_CVDWN	0.6167
M2.16S_V3.V4_CVDWN	0.2007
M4.16S_V3.V4_CVDWN	0.86405
M5.16S_V3.V4_CVDWN	0.91515
Md10.16S_V3.V4_CVDWN	0.45085
Md13.16S_V3.V4_CVDWN	0.64642
Md2.16S_V3.V4_CVDWN	0.38425
Md4.16S_V3.V4_CVDWN	0.92283
Md5.16S_V3.V4_CVDWN	0.92925

## Sheet: TableS3
Table S3: Prediction of the functional profiles of all samples used in this study
pathway	Dig10.16S_V3.V4_CVDWN	Dig13.16S_V3.V4_CVDWN	Dig2.16S_V3.V4_CVDWN	Dig4.16S_V3.V4_CVDWN	Dig5.16S_V3.V4_CVDWN	Digd10.16S_V3.V4_CVDWN	Digd13.16S_V3.V4_CVDWN	Digd2.16S_V3.V4_CVDWN	Digd4.16S_V3.V4_CVDWN	Digd5.16S_V3.V4_CVDWN	M10.16S_V3.V4_CVDWN	M13.16S_V3.V4_CVDWN	M2.16S_V3.V4_CVDWN	M4.16S_V3.V4_CVDWN	M5.16S_V3.V4_CVDWN	Md10.16S_V3.V4_CVDWN	Md13.16S_V3.V4_CVDWN	Md2.16S_V3.V4_CVDWN	Md4.16S_V3.V4_CVDWN	Md5.16S_V3.V4_CVDWN	level1	level2	level3
ko00010	0.00876576	0.0078729	0.00775764	0.0101298	0.00836663	0.00762753	0.00765462	0.00766005	0.00790988	0.00772481	0.00782078	0.00767736	0.00752146	0.0078731	0.00796565	0.00760523	0.00775292	0.00763263	0.00762175	0.007741	Glycolysis / Gluconeogenesis	Carbohydrate metabolism	Metabolism
ko00020	0.00534152	0.00536448	0.00532784	0.00539013	0.00539539	0.0053137	0.0053295	0.00534615	0.00523345	0.00534233	0.00539092	0.00539441	0.00544617	0.00533609	0.00541049	0.00531464	0.00538193	0.00533379	0.00524104	0.00533107	Citrate cycle (TCA cycle)	Carbohydrate metabolism	Metabolism
ko00030	0.00483983	0.00458347	0.00452701	0.00513501	0.00468247	0.00453402	0.0045162	0.00451759	0.00456931	0.004537	0.00456881	0.00450142	0.00452325	0.00453651	0.00454655	0.00449744	0.00453026	0.00446575	0.00445686	0.0045074	Pentose phosphate pathway	Carbohydrate metabolism	Metabolism
ko00040	0.0024154	0.00242945	0.00246043	0.00248752	0.00241864	0.00234944	0.00245648	0.00245618	0.00241489	0.00242892	0.00243223	0.00244037	0.00237656	0.00242312	0.00231724	0.00238926	0.00247664	0.0024167	0.00240904	0.00246161	Pentose and glucuronate interconversions	Carbohydrate metabolism	Metabolism
ko00051	0.00444106	0.00356038	0.00348638	0.00557472	0.00399747	0.00339268	0.00338883	0.00336266	0.00362913	0.0034366	0.00352476	0.00339995	0.00326291	0.00355676	0.00369705	0.00332747	0.00347999	0.00337248	0.00336244	0.00343476	Fructose and mannose metabolism	Carbohydrate metabolism	Metabolism
ko00052	0.00326077	0.00267389	0.0025982	0.00408174	0.00299916	0.00250472	0.00256369	0.00255932	0.00258081	0.00257696	0.00270337	0.0025875	0.0025145	0.0026662	0.00270266	0.00248671	0.00263462	0.00255161	0.00247515	0.00259184	Galactose metabolism	Carbohydrate metabolism	Metabolism
ko00053	0.00277691	0.00290314	0.00291571	0.00273382	0.00288898	0.00284618	0.00291616	0.0029562	0.00277985	0.0028911	0.00294231	0.00294673	0.00297704	0.00287967	0.00284651	0.00287569	0.00293082	0.00291323	0.00280542	0.00286658	Ascorbate and aldarate metabolism	Carbohydrate metabolism	Metabolism
ko00061	0.00758942	0.00790251	0.0081304	0.00736756	0.00782947	0.00794051	0.00810698	0.00812585	0.00801288	0.00804336	0.00797351	0.00808104	0.00802814	0.0081226	0.00788963	0.00809272	0.00806049	0.00815455	0.00823342	0.00819499	Fatty acid biosynthesis	Lipid metabolism	Metabolism
ko00062	3.56393e-08	3.57587e-08	2.66993e-08	7.6689e-08	5.13863e-08	1.11528e-07	1.85808e-08	8.90536e-09	1.89986e-07	1.82864e-07	4.27738e-08	8.62044e-08	2.35159e-08	0	1.10697e-08	0	2.6404e-07	2.38915e-10	3.01011e-08	0	Fatty acid elongation	Lipid metabolism	Metabolism
ko00071	0.00843238	0.00934616	0.00977439	0.00782692	0.00908414	0.00942515	0.00969646	0.00978185	0.0095374	0.00963065	0.0095001	0.00981914	0.00960159	0.00975506	0.00946687	0.00971545	0.00975509	0.00993429	0.00997035	0.00994921	Fatty acid degradation	Lipid metabolism	Metabolism
ko00072	0.00206767	0.00228975	0.0023915	0.00193727	0.0022334	0.00228108	0.00237491	0.00240224	0.0022883	0.00235256	0.00233203	0.00240439	0.00234667	0.00237849	0.0022701	0.00236384	0.00237618	0.00242653	0.00240664	0.0024247	Synthesis and degradation of ketone bodies	Lipid metabolism	Metabolism
ko00073	1.27981e-07	0	1.56098e-08	3.29651e-08	6.84534e-08	0	0	4.65507e-08	0	4.95156e-09	5.20724e-08	4.91536e-08	0	0	0	0	6.91123e-08	0	0	0	Cutin, suberine and wax biosynthesis	Lipid metabolism	Metabolism
ko00100	3.8519e-06	4.60652e-06	5.54959e-06	3.7213e-06	3.95994e-06	4.86149e-06	5.13512e-06	6.10101e-06	7.21112e-06	5.79189e-06	3.83227e-06	5.74746e-06	3.12576e-06	5.29741e-06	4.63161e-06	4.75598e-06	5.9419e-06	6.48001e-06	6.18136e-06	5.90373e-06	Steroid biosynthesis	Lipid metabolism	Metabolism
ko00120	0.000371222	0.000378835	0.000397397	0.000389858	0.000384298	0.000388974	0.000393043	0.000391665	0.000384588	0.000380939	0.000390283	0.000392627	0.000385839	0.000405934	0.00039824	0.000408998	0.000397739	0.000397006	0.000437724	0.000410856	Primary bile acid biosynthesis	Lipid metabolism	Metabolism
ko00121	8.51443e-05	4.70492e-05	5.51217e-05	0.000143901	6.85869e-05	4.45819e-05	4.38766e-05	4.30725e-05	6.21819e-05	4.88167e-05	4.58809e-05	4.24349e-05	3.09798e-05	6.18933e-05	6.85623e-05	5.19023e-05	4.60889e-05	5.04847e-05	6.36036e-05	5.98265e-05	Secondary bile acid biosynthesis	Lipid metabolism	Metabolism
ko00130	0.00275903	0.00276128	0.00272862	0.00257295	0.0027283	0.00283976	0.00276355	0.00275394	0.00277781	0.00275961	0.0027694	0.00277404	0.00281333	0.00273332	0.00282565	0.00278409	0.00279651	0.00276227	0.00281161	0.00274322	Ubiquinone and other terpenoid-quinone biosynthesis	Metabolism of cofactors and vitamins	Metabolism
ko00140	0.000482185	0.000543366	0.000615529	0.000454476	0.000528608	0.000557286	0.000606332	0.000611076	0.000619201	0.000598204	0.000555451	0.000603797	0.000549261	0.000617956	0.000618377	0.000602167	0.000605943	0.000636828	0.000671607	0.000649583	Steroid hormone biosynthesis	Lipid metabolism	Metabolism
ko00190	0.00896398	0.00907643	0.00886736	0.00836425	0.0089075	0.00912658	0.00891832	0.00893911	0.00892331	0.00904672	0.00894139	0.00894133	0.00918752	0.00880852	0.00891374	0.00889347	0.00885659	0.00886527	0.00861166	0.00878791	Oxidative phosphorylation	Energy metabolism	Metabolism
ko00195	0.00201502	0.00140653	0.00118277	0.0018287	0.00145743	0.00158563	0.00116597	0.00111568	0.00173936	0.00136158	0.00118237	0.00110878	0.00117144	0.0011719	0.00117659	0.00114374	0.0011347	0.00110628	0.00110529	0.00111461	Photosynthesis	Energy metabolism	Metabolism
ko00196	0.000559122	0.000194476	5.48793e-05	0.000352012	0.000203999	0.000352439	5.51795e-05	2.11907e-05	0.000473949	0.000191592	4.23014e-05	6.13806e-06	3.88305e-05	4.40112e-05	5.04355e-06	3.86376e-05	2.39129e-05	1.20994e-05	2.70949e-05	1.09861e-05	Photosynthesis - antenna proteins	Energy metabolism	Metabolism
ko00220	0.00379722	0.00381566	0.00377809	0.00378981	0.00377971	0.00375863	0.00376454	0.0037945	0.00375081	0.00380685	0.00378709	0.00378716	0.00380303	0.00376317	0.00378199	0.00373623	0.00376886	0.00379542	0.00367381	0.00377017	Arginine biosynthesis	Amino acid metabolism	Metabolism
ko00230	0.0119578	0.0110797	0.0108582	0.0127129	0.0113473	0.011041	0.0107971	0.0107326	0.0111022	0.0108763	0.0109338	0.0107375	0.0108998	0.0109264	0.0112424	0.0108454	0.0107662	0.0107308	0.0107878	0.0107494	Purine metabolism	Nucleotide metabolism	Metabolism
ko00232	4.41943e-06	4.99025e-06	6.83719e-06	3.5909e-06	4.55858e-06	6.32669e-06	7.0705e-06	6.86078e-06	9.40159e-06	6.6975e-06	5.1656e-06	6.11435e-06	5.12534e-06	7.21657e-06	6.23192e-06	8.80576e-06	6.45706e-06	8.37254e-06	9.59274e-06	8.8668e-06	Caffeine metabolism	Biosynthesis of other secondary metabolites	Metabolism
ko00240	0.00732898	0.0063911	0.0061786	0.0082334	0.00673522	0.00633043	0.00610663	0.00604885	0.00646196	0.00620531	0.00628009	0.00611227	0.00617316	0.00626827	0.00652487	0.00613265	0.00614227	0.00609783	0.00606359	0.00606989	Pyrimidine metabolism	Nucleotide metabolism	Metabolism
ko00250	0.00514122	0.00500509	0.00494748	0.00526543	0.00500327	0.00492648	0.00490364	0.00492916	0.00507565	0.00499989	0.00489855	0.00492308	0.00483072	0.00493909	0.00497669	0.0048628	0.0049426	0.00494484	0.00486158	0.00495087	Alanine, aspartate and glutamate metabolism	Amino acid metabolism	Metabolism
ko00253	0.000114145	0.000122881	0.000126838	0.000112192	0.000122182	0.000123827	0.000131195	0.000130651	0.000120472	0.000122788	0.000125738	0.000126922	0.000128439	0.000127974	0.000119512	0.000129683	0.000129545	0.000127822	0.000139539	0.000125643	Tetracycline biosynthesis	Metabolism of terpenoids and polyketides	Metabolism
ko00260	0.0074408	0.00743518	0.00736584	0.00737825	0.00737443	0.00736015	0.0073481	0.00737077	0.00734276	0.00737071	0.00737033	0.00736249	0.00737273	0.0073027	0.00726651	0.00733324	0.0073705	0.00731216	0.0072321	0.00730777	Glycine, serine and threonine metabolism	Amino acid metabolism	Metabolism
ko00261	0.00124871	0.00124409	0.0012485	0.00122279	0.00123857	0.0012628	0.00125022	0.0012492	0.00128368	0.00126296	0.00123192	0.00124869	0.00122985	0.00124858	0.00132436	0.00126186	0.00125209	0.00126493	0.00127977	0.00126823	Monobactam biosynthesis	Biosynthesis of other secondary metabolites	Metabolism
ko00270	0.00615695	0.00569674	0.00558253	0.00650153	0.00582039	0.00575379	0.00558357	0.00554004	0.00586833	0.00563296	0.00561317	0.00552717	0.00549362	0.00562271	0.0056708	0.00566877	0.00556574	0.00557602	0.00569663	0.00558273	Cysteine and methionine metabolism	Amino acid metabolism	Metabolism
ko00280	0.00992832	0.0108486	0.0112183	0.00932413	0.0105876	0.0108596	0.0111286	0.0112067	0.0108617	0.0110339	0.0109875	0.0112484	0.011104	0.0111589	0.0107613	0.0111129	0.0111839	0.0113125	0.0112952	0.0112788	Valine, leucine and isoleucine degradation	Amino acid metabolism	Metabolism
ko00281	0.00281162	0.00320491	0.00331189	0.00249993	0.00306893	0.00318167	0.00329183	0.00333978	0.00311588	0.00324665	0.0032593	0.00334288	0.00334234	0.00328776	0.00319134	0.00326867	0.00328421	0.00335077	0.00328867	0.00333091	Geraniol degradation	Metabolism of terpenoids and polyketides	Metabolism
ko00290	0.00243308	0.00246463	0.00247494	0.00229981	0.00244388	0.00253708	0.00248505	0.00246818	0.00249438	0.00246197	0.00247916	0.00247092	0.00249242	0.00245895	0.00246273	0.0025232	0.00249925	0.00246574	0.00255281	0.00245954	Valine, leucine and isoleucine biosynthesis	Amino acid metabolism	Metabolism
ko00300	0.00346653	0.00323558	0.00312676	0.00371635	0.0032865	0.00313528	0.00311013	0.00311807	0.00314607	0.00314155	0.00317207	0.00311715	0.00313544	0.00314061	0.00314386	0.00308667	0.00311071	0.0030959	0.00303587	0.00309245	Lysine biosynthesis	Amino acid metabolism	Metabolism
ko00310	0.00512127	0.00571947	0.00591356	0.00468002	0.00552643	0.00569736	0.00587832	0.00595949	0.00571457	0.00584514	0.0057817	0.0059644	0.00586038	0.00586295	0.00570907	0.00585948	0.00592251	0.00599184	0.00593301	0.00596913	Lysine degradation	Amino acid metabolism	Metabolism
ko00311	0.000225758	0.000214456	0.000210591	0.000221509	0.000219189	0.000213986	0.000210682	0.000213007	0.000221957	0.000222415	0.000211024	0.00021441	0.000200898	0.000208074	0.000201566	0.000207462	0.000215095	0.000213619	0.000203221	0.000218083	Penicillin and cephalosporin biosynthesis	Biosynthesis of other secondary metabolites	Metabolism
ko00330	0.00541889	0.00565062	0.0057225	0.00518074	0.0055421	0.00566054	0.00569672	0.0057436	0.00573545	0.00572607	0.00560803	0.00571397	0.00560581	0.00563983	0.00552829	0.00568044	0.00573635	0.00573424	0.00571247	0.00568755	Arginine and proline metabolism	Amino acid metabolism	Metabolism
ko00331	0	0	0	0	0	0	0	0	1.09456e-08	1.53086e-07	5.95114e-08	1.04451e-07	0	7.82112e-08	0	7.37515e-08	0	0	0	0	Clavulanic acid biosynthesis	Biosynthesis of other secondary metabolites	Metabolism
ko00332	0.000289323	0.000253986	0.00024711	0.000313958	0.000266289	0.000257285	0.000244077	0.00024322	0.000267573	0.000252242	0.000249977	0.000245036	0.000239496	0.000249234	0.000247974	0.000248163	0.000247251	0.000245986	0.000244556	0.000247936	Carbapenem biosynthesis	Biosynthesis of other secondary metabolites	Metabolism
ko00333	0.00397534	0.00432682	0.00452308	0.00368197	0.00420993	0.00434553	0.00453698	0.0045505	0.00441597	0.00446873	0.00438151	0.00450368	0.00440664	0.00448666	0.00427749	0.00450026	0.00450205	0.00457027	0.00461794	0.00458312	Prodigiosin biosynthesis	Biosynthesis of other secondary metabolites	Metabolism
ko00340	0.00386879	0.00399966	0.00395862	0.00356772	0.00389206	0.00400252	0.00397456	0.00399745	0.00397174	0.00401494	0.00396769	0.00401901	0.00399939	0.00391533	0.00387047	0.00393486	0.00401145	0.00397558	0.0038714	0.00395296	Histidine metabolism	Amino acid metabolism	Metabolism
ko00350	0.00516787	0.00551835	0.00560639	0.0048728	0.0054081	0.00552643	0.00562829	0.0056616	0.00541566	0.0055546	0.00561257	0.00568831	0.00567268	0.00555345	0.00548336	0.00564134	0.00571476	0.00565161	0.00568231	0.00562619	Tyrosine metabolism	Amino acid metabolism	Metabolism
ko00360	0.00687519	0.00753102	0.00772596	0.00634246	0.00731396	0.00752686	0.00772397	0.00779017	0.00735637	0.00758286	0.0076711	0.00776957	0.00782921	0.00765876	0.00742139	0.00770921	0.0077253	0.00777761	0.00775445	0.00770045	Phenylalanine metabolism	Amino acid metabolism	Metabolism
ko00361	0.00145058	0.00159067	0.00163034	0.00131676	0.00154746	0.00161588	0.0016505	0.00164713	0.00154286	0.00158452	0.00164655	0.00163906	0.00169457	0.00163399	0.00157025	0.00165465	0.00164529	0.00162778	0.00169768	0.00163229	Chlorocyclohexane and chlorobenzene degradation	Xenobiotics biodegradation and metabolism	Metabolism
ko00362	0.00790368	0.00884027	0.00913965	0.00718525	0.00857533	0.00891742	0.00917009	0.00921843	0.00868569	0.00893168	0.00908634	0.00925568	0.00928792	0.00914284	0.0088597	0.00918472	0.00920884	0.00926779	0.00940943	0.00920443	Benzoate degradation	Xenobiotics biodegradation and metabolism	Metabolism
ko00363	0.000126192	0.000146996	0.000155595	0.000109303	0.000141318	0.00014862	0.00015392	0.000157746	0.000148531	0.000156053	0.000151482	0.000159899	0.000155957	0.000158511	0.000151016	0.000154091	0.000155353	0.00016569	0.000155112	0.000160821	Bisphenol degradation	Xenobiotics biodegradation and metabolism	Metabolism
ko00364	0.000699276	0.000781512	0.000811136	0.000599892	0.000753726	0.000823466	0.000824759	0.000818367	0.000800412	0.000794844	0.000802702	0.000821252	0.00082233	0.000812758	0.00077952	0.000839632	0.000831112	0.000828401	0.000887784	0.000818167	Fluorobenzoate degradation	Xenobiotics biodegradation and metabolism	Metabolism
ko00365	0.00032028	0.000353961	0.00037664	0.000267872	0.000342609	0.000402801	0.000390518	0.000378997	0.000376761	0.000353624	0.000385155	0.000374478	0.000399396	0.000374031	0.000367473	0.000415807	0.000397019	0.000375317	0.000448332	0.000369513	Furfural degradation	Xenobiotics biodegradation and metabolism	Metabolism
ko00380	0.00520068	0.00580583	0.00609392	0.00471635	0.00563123	0.00592682	0.00607324	0.00611678	0.00594252	0.00599574	0.0059266	0.00611301	0.00601132	0.00606935	0.00586843	0.00612346	0.00613417	0.00618908	0.0063418	0.00618075	Tryptophan metabolism	Amino acid metabolism	Metabolism
ko00400	0.0042481	0.0040936	0.00397541	0.0042785	0.00411435	0.00405936	0.00396295	0.00398672	0.0040397	0.00404961	0.00402697	0.00400123	0.00401062	0.00396051	0.00398895	0.00394519	0.00397213	0.00396869	0.00381844	0.00393247	Phenylalanine, tyrosine and tryptophan biosynthesis	Amino acid metabolism	Metabolism
ko00401	0.0011787	0.00118258	0.00116883	0.00115129	0.00117261	0.00117608	0.00116274	0.00117284	0.0011605	0.00117822	0.00117079	0.00117306	0.00118233	0.00115133	0.00116121	0.00116907	0.00115554	0.0011755	0.00112164	0.00114976	Novobiocin biosynthesis	Biosynthesis of other secondary metabolites	Metabolism
ko00404	1.21268e-05	1.76993e-05	2.08119e-05	8.94976e-06	1.57e-05	1.6456e-05	2.47975e-05	2.00816e-05	1.85924e-05	1.98378e-05	1.64038e-05	1.83452e-05	1.28265e-05	2.30276e-05	1.51575e-05	1.96346e-05	2.03899e-05	1.81112e-05	2.78098e-05	1.89913e-05	Staurosporine biosynthesis	Biosynthesis of other secondary metabolites	Metabolism
ko00405	0.000510398	0.000499147	0.000501128	0.000486935	0.000500916	0.000523834	0.000507674	0.000500046	0.000527754	0.000507337	0.000502933	0.000502535	0.000494591	0.000502811	0.000510772	0.000513607	0.000515203	0.000508119	0.000532749	0.000510977	Phenazine biosynthesis	Biosynthesis of other secondary metabolites	Metabolism
ko00410	0.00500526	0.00563152	0.00580698	0.00447863	0.00540325	0.00563392	0.00579681	0.00586225	0.00563481	0.00574666	0.00568985	0.005852	0.0057833	0.00575811	0.00556566	0.00577566	0.00582424	0.00587235	0.0058455	0.00586528	beta-Alanine metabolism	Metabolism of other amino acids	Metabolism
ko00430	0.00108488	0.00104244	0.00103624	0.00115386	0.00105674	0.00103004	0.00102769	0.00103331	0.00105038	0.00103227	0.0010335	0.00102415	0.0010101	0.00104178	0.00104372	0.00102979	0.0010259	0.00102473	0.0010316	0.00103667	Taurine and hypotaurine metabolism	Metabolism of other amino acids	Metabolism
ko00440	0.000753674	0.000773083	0.000782079	0.000746064	0.000774319	0.000778287	0.0007828	0.000782305	0.000744979	0.000753254	0.000791921	0.000774755	0.000805237	0.000774529	0.000762562	0.000793088	0.000777601	0.000769948	0.000792336	0.00075882	Phosphonate and phosphinate metabolism	Metabolism of other amino acids	Metabolism
ko00450	0.00238706	0.00220946	0.00221232	0.00246752	0.00226202	0.00229494	0.00222305	0.00218901	0.00238852	0.00223035	0.00219829	0.002196	0.00214498	0.00224033	0.00226667	0.00227515	0.00224499	0.00225202	0.00236669	0.0022475	Selenocompound metabolism	Metabolism of other amino acids	Metabolism
ko00460	0.000734093	0.000632807	0.000623864	0.000833203	0.000674456	0.000629915	0.000619824	0.000611097	0.000672894	0.000631277	0.000616718	0.000601221	0.000571743	0.000633491	0.000601875	0.000611264	0.000612993	0.000602538	0.000627068	0.000624747	Cyanoamino acid metabolism	Metabolism of other amino acids	Metabolism
ko00471	0.000617332	0.000566405	0.000563585	0.000677285	0.00058625	0.000568061	0.000555058	0.000554147	0.000597874	0.00056927	0.000556917	0.000558288	0.000533691	0.000568921	0.000566397	0.00055374	0.000559354	0.000567182	0.00056094	0.00056851	D-Glutamine and D-glutamate metabolism	Metabolism of other amino acids	Metabolism
ko00472	0.000133518	0.000126615	0.000126586	0.000134388	0.000126084	0.000126412	0.00012654	0.000125075	0.000132414	0.00013181	0.000122502	0.000129602	0.000121004	0.000126661	0.000117101	0.000126053	0.00013002	0.000125542	0.000121525	0.000124191	D-Arginine and D-ornithine metabolism	Metabolism of other amino acids	Metabolism
ko00473	0.000550362	0.000479803	0.000470085	0.000640862	0.000509953	0.000467409	0.000461279	0.000460973	0.000488353	0.000468411	0.000474283	0.000466214	0.000449078	0.000477096	0.000465236	0.00046278	0.000471716	0.000471012	0.000465213	0.000474475	D-Alanine metabolism	Metabolism of other amino acids	Metabolism
ko00480	0.00344213	0.00355156	0.0035331	0.00319251	0.00347774	0.00359024	0.00355996	0.00355744	0.0034864	0.00355542	0.00353711	0.00351868	0.00357956	0.00350486	0.00347864	0.00358785	0.00350357	0.003513	0.00355219	0.00351368	Glutathione metabolism	Metabolism of other amino acids	Metabolism
ko00500	0.00628428	0.0043664	0.00405101	0.00875793	0.0053655	0.0039744	0.0039304	0.00387855	0.00428204	0.00405183	0.00432009	0.00393443	0.00376468	0.00435726	0.00420438	0.00382363	0.00400498	0.00385465	0.00383859	0.00399076	Starch and sucrose metabolism	Carbohydrate metabolism	Metabolism
ko00510	0.00010885	8.51708e-05	8.21096e-05	8.86032e-05	8.62941e-05	0.00010416	8.28874e-05	7.88602e-05	0.000117306	9.13584e-05	7.48634e-05	7.4093e-05	6.57516e-05	8.02554e-05	6.88727e-05	8.96091e-05	8.47483e-05	7.88561e-05	9.91917e-05	8.9536e-05	N-Glycan biosynthesis	Glycan biosynthesis and metabolism	Metabolism
ko00511	0.00024991	0.000168406	0.000152105	0.000349463	0.00019911	0.000152479	0.000164296	0.000152375	0.000176545	0.00017314	0.000168187	0.000161649	0.000135932	0.000162409	0.000188026	0.000145623	0.000175848	0.000154273	0.000143909	0.000164524	Other glycan degradation	Glycan biosynthesis and metabolism	Metabolism
ko00513	1.56176e-05	1.0102e-05	1.01027e-05	2.36438e-05	1.25547e-05	7.08378e-06	1.14957e-05	1.16178e-05	9.97896e-06	1.3321e-05	9.2827e-06	1.10793e-05	4.23003e-06	1.04376e-05	2.73176e-05	8.88128e-06	1.35262e-05	1.16285e-05	1.0139e-05	1.34812e-05	Various types of N-glycan biosynthesis	Glycan biosynthesis and metabolism	Metabolism
ko00514	1.21433e-05	1.65417e-05	2.25137e-05	1.02456e-05	1.48126e-05	1.55552e-05	2.0938e-05	1.94335e-05	2.18283e-05	2.06878e-05	1.60891e-05	1.90111e-05	1.25211e-05	2.13791e-05	1.78381e-05	1.83927e-05	2.3125e-05	2.02795e-05	2.59695e-05	2.33578e-05	Other types of O-glycan biosynthesis	Glycan biosynthesis and metabolism	Metabolism
ko00515	5.164e-06	7.22847e-06	9.85845e-06	5.32285e-06	6.57176e-06	6.15648e-06	9.6304e-06	9.03726e-06	1.04305e-05	1.02111e-05	7.68414e-06	9.52114e-06	5.89026e-06	1.01167e-05	8.25036e-06	8.00081e-06	1.22954e-05	9.56689e-06	1.14279e-05	1.26359e-05	Mannose type O-glycan biosynthesis	Glycan biosynthesis and metabolism	Metabolism
ko00520	0.00828238	0.00681982	0.00647104	0.0098854	0.0074512	0.00658104	0.00640962	0.00631758	0.00691556	0.00652216	0.00662339	0.00636669	0.00621627	0.0066229	0.00704024	0.00623029	0.00643386	0.00630904	0.00623714	0.00633828	Amino sugar and nucleotide sugar metabolism	Carbohydrate metabolism	Metabolism
ko00521	0.00161689	0.00143524	0.00142626	0.00172126	0.0014971	0.00143829	0.00141586	0.00141426	0.00150816	0.00145478	0.0014253	0.00141283	0.00133518	0.00143184	0.00140446	0.00141222	0.00145496	0.00142466	0.00144609	0.00147789	Streptomycin biosynthesis	Biosynthesis of other secondary metabolites	Metabolism
ko00522	1.75094e-06	2.21084e-06	2.20169e-06	1.64912e-06	2.47736e-06	2.10502e-06	3.2739e-06	2.1781e-06	2.53953e-06	3.85817e-06	1.65711e-06	3.84237e-06	1.40626e-06	2.53058e-06	1.83658e-06	3.2478e-06	2.72441e-06	2.45273e-06	1.93055e-06	2.08292e-06	Biosynthesis of 12-, 14- and 16-membered macrolides	Metabolism of terpenoids and polyketides	Metabolism
ko00523	0.000961411	0.000918022	0.000901373	0.000943847	0.000923616	0.000925196	0.000903008	0.000902974	0.000910446	0.000908344	0.000908721	0.000896615	0.000893773	0.000895687	0.000864673	0.000897866	0.000902632	0.000894028	0.000901688	0.000895198	Polyketide sugar unit biosynthesis	Metabolism of terpenoids and polyketides	Metabolism
ko00524	0.000304074	0.000238195	0.000239836	0.000364457	0.000270571	0.00022352	0.000238142	0.000242097	0.000271727	0.000256886	0.000244769	0.000244485	0.000193321	0.00024683	0.000228269	0.000225383	0.000267469	0.000249513	0.000239735	0.000283908	Neomycin, kanamycin and gentamicin biosynthesis	Biosynthesis of other secondary metabolites	Metabolism
ko00525	0.000382316	0.00034733	0.000339488	0.000380777	0.000352929	0.000354705	0.000337265	0.000333094	0.000359948	0.000341733	0.000336035	0.000333218	0.000327018	0.000339631	0.000331654	0.000335413	0.00033546	0.000336711	0.00034684	0.000337413	Acarbose and validamycin biosynthesis	Biosynthesis of other secondary metabolites	Metabolism
ko00531	0.000199957	0.000185025	0.000185579	0.000216347	0.000191598	0.000184536	0.000191638	0.000189604	0.000191021	0.000196807	0.000186141	0.000192751	0.000172397	0.00018807	0.000198767	0.000185232	0.000201671	0.000191166	0.000191981	0.000199629	Glycosaminoglycan degradation	Glycan biosynthesis and metabolism	Metabolism
ko00532	1.92606e-07	3.74082e-07	4.99513e-07	2.57639e-07	4.52367e-07	8.20067e-08	6.65557e-07	3.42721e-07	5.42387e-07	6.64334e-08	2.84167e-07	3.52685e-07	1.45434e-07	5.73075e-07	1.70968e-07	2.91728e-07	9.21498e-08	9.22611e-08	5.99427e-07	6.10782e-08	Glycosaminoglycan biosynthesis - chondroitin sulfate / dermatan sulfate	Glycan biosynthesis and metabolism	Metabolism
ko00534	2.94701e-07	4.28508e-07	4.99513e-07	3.32988e-07	5.0316e-07	1.66158e-07	6.65557e-07	3.42721e-07	6.95625e-07	6.64334e-08	2.84167e-07	3.52685e-07	1.7138e-07	6.90595e-07	1.70968e-07	2.91728e-07	9.21498e-08	9.22611e-08	5.99427e-07	6.10782e-08	Glycosaminoglycan biosynthesis - heparan sulfate / heparin	Glycan biosynthesis and metabolism	Metabolism
ko00540	0.00262628	0.00288411	0.00281174	0.00226598	0.00277333	0.00288368	0.00285369	0.00288307	0.00267893	0.00286448	0.00288412	0.00288582	0.00297276	0.0027886	0.00290418	0.00286165	0.00280694	0.00283596	0.00271696	0.00279538	Lipopolysaccharide biosynthesis	Glycan biosynthesis and metabolism	Metabolism
ko00550	0.00356346	0.0029623	0.00282434	0.00426734	0.00318978	0.00287948	0.00277248	0.00276094	0.00299886	0.00285091	0.002885	0.00277554	0.0027399	0.00289596	0.00280992	0.00276946	0.0027813	0.00276132	0.00272047	0.00277368	Peptidoglycan biosynthesis	Glycan biosynthesis and metabolism	Metabolism
ko00561	0.00281782	0.00252624	0.00248076	0.00316347	0.00265308	0.00245989	0.00244374	0.00246329	0.00257443	0.00250299	0.00248618	0.00248988	0.00241766	0.00252249	0.00245126	0.00240927	0.00249676	0.00249577	0.00241632	0.00248635	Glycerolipid metabolism	Lipid metabolism	Metabolism
ko00562	0.00152587	0.00146991	0.0014692	0.00162537	0.00150959	0.00143952	0.0014575	0.00147877	0.00145503	0.00147048	0.00147116	0.0014747	0.00143959	0.00146475	0.00141052	0.00145411	0.00148241	0.00147592	0.00144534	0.00146957	Inositol phosphate metabolism	Carbohydrate metabolism	Metabolism
ko00563	5.06857e-09	1.16968e-08	0	0	1.9923e-08	0	2.00815e-08	3.5419e-08	2.37154e-08	0	5.57919e-09	0	0	5.62291e-08	0	3.00469e-08	1.43984e-08	1.31802e-08	0	0	Glycosylphosphatidylinositol (GPI)-anchor biosynthesis	Glycan biosynthesis and metabolism	Metabolism
ko00564	0.00332044	0.00323057	0.00317105	0.00351199	0.00327538	0.00315124	0.00317162	0.00318915	0.0031251	0.00318814	0.00322567	0.00320309	0.00321702	0.00319002	0.00326486	0.00315437	0.00318347	0.00318594	0.00309259	0.00316721	Glycerophospholipid metabolism	Lipid metabolism	Metabolism
ko00565	0.000376202	0.000422888	0.000420653	0.000320638	0.000403672	0.00041151	0.00042519	0.000435255	0.000389586	0.000420192	0.000426879	0.000433793	0.000439297	0.000411808	0.000407124	0.000413137	0.000425543	0.000429065	0.000399887	0.000417313	Ether lipid metabolism	Lipid metabolism	Metabolism
ko00571	0.000108216	0.000117951	0.00014202	9.24271e-05	0.000116581	0.000133207	0.00013776	0.000139305	0.000167984	0.000149114	0.000119251	0.000144167	0.000115334	0.00014437	0.000132179	0.000137513	0.000151807	0.000153352	0.000156693	0.000158436	Lipoarabinomannan (LAM) biosynthesis	Glycan biosynthesis and metabolism	Metabolism
ko00590	0.000289509	0.000289675	0.000281625	0.000286122	0.000290083	0.000284545	0.000285884	0.000284448	0.000270208	0.000282501	0.000293147	0.000287417	0.00029457	0.000283982	0.000279027	0.000279882	0.0002797	0.000282942	0.000270084	0.000276361	Arachidonic acid metabolism	Lipid metabolism	Metabolism
ko00591	6.84421e-05	8.02789e-05	8.43192e-05	5.84909e-05	7.79403e-05	7.9284e-05	8.48886e-05	8.61841e-05	8.0893e-05	8.63643e-05	8.37916e-05	8.9412e-05	8.01773e-05	8.66505e-05	8.95431e-05	8.23807e-05	8.67876e-05	9.26274e-05	8.45545e-05	9.20589e-05	Linoleic acid metabolism	Lipid metabolism	Metabolism
ko00592	0.000668758	0.000749283	0.000774968	0.000611781	0.000726214	0.000737901	0.000770334	0.000784708	0.000741873	0.000771478	0.000762163	0.000794864	0.000768786	0.000775394	0.000770361	0.000755947	0.000774539	0.000808185	0.000761419	0.000793419	alpha-Linolenic acid metabolism	Lipid metabolism	Metabolism
ko00600	0.000215106	0.000174809	0.000187016	0.000265598	0.000191808	0.000172735	0.000189833	0.000176648	0.000204885	0.00018376	0.000179844	0.000177356	0.000160146	0.000190606	0.000237306	0.000176995	0.000188944	0.000184109	0.000196292	0.000195719	Sphingolipid metabolism	Lipid metabolism	Metabolism
ko00601	0	0	0	0	0	0	0	0	0	0	3.90543e-07	0	0	0	0	0	0	0	0	0	Glycosphingolipid biosynthesis - lacto and neolacto series	Glycan biosynthesis and metabolism	Metabolism
ko00603	4.88648e-05	2.46191e-05	2.21888e-05	8.3172e-05	3.70072e-05	1.38153e-05	2.43143e-05	2.16308e-05	2.24032e-05	2.47652e-05	2.39307e-05	2.07413e-05	9.75667e-06	2.48763e-05	4.55079e-05	1.60677e-05	2.56009e-05	2.18638e-05	1.89066e-05	2.71922e-05	Glycosphingolipid biosynthesis - globo and isoglobo series	Glycan biosynthesis and metabolism	Metabolism
ko00604	1.55984e-05	1.00049e-05	9.91365e-06	2.36438e-05	1.24154e-05	7.0594e-06	1.13312e-05	1.15552e-05	9.90807e-06	1.31285e-05	9.26357e-06	1.10314e-05	4.20582e-06	1.02364e-05	2.72085e-05	8.85943e-06	1.31886e-05	1.15889e-05	1.0119e-05	1.34341e-05	Glycosphingolipid biosynthesis - ganglio series	Glycan biosynthesis and metabolism	Metabolism
ko00620	0.0111734	0.0108944	0.0109259	0.0118679	0.0111156	0.0107234	0.0108052	0.0108541	0.010773	0.0108024	0.0109159	0.0108897	0.0108357	0.0109768	0.0108566	0.0107939	0.0108498	0.0108532	0.0108173	0.0108782	Pyruvate metabolism	Carbohydrate metabolism	Metabolism
ko00621	0.000750524	0.000817074	0.000834476	0.000685756	0.000800966	0.000851851	0.00085294	0.00084614	0.000800109	0.000804487	0.000858387	0.000855889	0.000883144	0.000843723	0.000814998	0.000871058	0.000867166	0.000846437	0.000903804	0.000837589	Dioxin degradation	Xenobiotics biodegradation and metabolism	Metabolism
ko00622	0.00162141	0.00176709	0.00179543	0.0015075	0.00172891	0.00176749	0.00181286	0.0018264	0.00170543	0.00175959	0.00181923	0.00184771	0.00185457	0.00179538	0.00174142	0.00180254	0.00183932	0.00182535	0.00182593	0.00180207	Xylene degradation	Xenobiotics biodegradation and metabolism	Metabolism
ko00623	0.00119729	0.00133028	0.00133329	0.00105001	0.00127607	0.00133583	0.00135262	0.00136233	0.00125733	0.00131433	0.00136743	0.00137583	0.00141718	0.00132904	0.00131106	0.00134204	0.00136631	0.0013416	0.00134436	0.0013332	Toluene degradation	Xenobiotics biodegradation and metabolism	Metabolism
ko00624	0.000536971	0.000594194	0.000646368	0.000451465	0.000595181	0.000709371	0.000681374	0.000640877	0.00064487	0.000601992	0.000665949	0.000663942	0.000686233	0.000666636	0.000652222	0.000737479	0.00071947	0.000656421	0.00085339	0.000656744	Polycyclic aromatic hydrocarbon degradation	Xenobiotics biodegradation and metabolism	Metabolism
ko00625	0.00277922	0.00291845	0.00299354	0.00270696	0.00288645	0.00293224	0.0029972	0.00301067	0.00295426	0.00296915	0.00296131	0.00299937	0.00295765	0.00297063	0.00290017	0.00300961	0.00302309	0.00300885	0.00304435	0.00302375	Chloroalkane and chloroalkene degradation	Xenobiotics biodegradation and metabolism	Metabolism
ko00626	0.0013131	0.00131337	0.00135288	0.0013653	0.00133873	0.00135894	0.00136727	0.00134598	0.00136181	0.00133422	0.00135908	0.00136208	0.00133515	0.00136781	0.00136243	0.00140995	0.00140255	0.00136126	0.00147627	0.00139557	Naphthalene degradation	Xenobiotics biodegradation and metabolism	Metabolism
ko00627	0.00363537	0.00397884	0.00413829	0.0033137	0.00388866	0.00411616	0.00417734	0.00416726	0.0040021	0.00403882	0.00412441	0.00416325	0.00421679	0.00414506	0.00400201	0.0042378	0.00421071	0.00418163	0.00441669	0.00416715	Aminobenzoate degradation	Xenobiotics biodegradation and metabolism	Metabolism
ko00630	0.00980618	0.0103773	0.0105383	0.00920001	0.0101429	0.0104969	0.0105244	0.0105501	0.0103828	0.0105061	0.0104301	0.0105247	0.0105613	0.0104262	0.0102899	0.0106235	0.0105238	0.010526	0.01058	0.0105514	Glyoxylate and dicarboxylate metabolism	Carbohydrate metabolism	Metabolism
ko00633	0.000536243	0.000564934	0.000570973	0.00055734	0.000566193	0.000550354	0.0005718	0.00058055	0.000557271	0.000572156	0.000567698	0.000574412	0.000566501	0.000576561	0.00059836	0.000565599	0.000565104	0.000576864	0.000566947	0.000580362	Nitrotoluene degradation	Xenobiotics biodegradation and metabolism	Metabolism
ko00640	0.00943078	0.00977971	0.0100041	0.00943719	0.00973729	0.00975004	0.009918	0.00996136	0.00982005	0.00985378	0.0098712	0.00996394	0.009894	0.0100363	0.00974985	0.00995244	0.00995303	0.0100077	0.0101155	0.0100777	Propanoate metabolism	Carbohydrate metabolism	Metabolism
ko00642	0.00067378	0.000753461	0.00077873	0.000616379	0.000731822	0.000746157	0.000774215	0.000788094	0.000746938	0.000777495	0.000766479	0.00079889	0.000774064	0.000778104	0.000765751	0.000764184	0.000779702	0.000810403	0.000769555	0.000795662	Ethylbenzene degradation	Xenobiotics biodegradation and metabolism	Metabolism
ko00643	0.00136068	0.00145731	0.00154419	0.00129161	0.00144397	0.00151702	0.00153909	0.00153813	0.0015352	0.00151102	0.00149969	0.00152022	0.00150774	0.00153827	0.0014591	0.00157848	0.00154824	0.00154701	0.00164329	0.00156249	Styrene degradation	Xenobiotics biodegradation and metabolism	Metabolism
ko00650	0.0101989	0.0109469	0.0112351	0.00981173	0.0107655	0.0109104	0.0112053	0.0112769	0.0108617	0.0110319	0.0111233	0.0112838	0.0112046	0.0112022	0.0109465	0.0111994	0.011234	0.0112991	0.0113482	0.0112753	Butanoate metabolism	Carbohydrate metabolism	Metabolism
ko00660	0.00173796	0.0017745	0.00183449	0.00163276	0.00177608	0.00191656	0.00186175	0.00181374	0.00186997	0.0017966	0.00183937	0.00183453	0.00184951	0.00184259	0.00185319	0.00195454	0.00191003	0.00183518	0.00206894	0.00184883	C5-Branched dibasic acid metabolism	Carbohydrate metabolism	Metabolism
ko00670	0.00196933	0.00181912	0.00176478	0.00206808	0.00185659	0.00180364	0.00175023	0.00174961	0.00181715	0.0017936	0.00177803	0.00176183	0.00176914	0.00177129	0.00181554	0.00175112	0.00176167	0.00175576	0.00171298	0.00174454	One carbon pool by folate	Metabolism of cofactors and vitamins	Metabolism
ko00680	0.00516599	0.00506778	0.00511141	0.00537416	0.00507674	0.00508734	0.00507491	0.00507186	0.00516661	0.0050955	0.0050451	0.00502205	0.00501377	0.00506545	0.00505129	0.0051442	0.00504049	0.00504224	0.00508522	0.00511561	Methane metabolism	Energy metabolism	Metabolism
ko00710	0.00200104	0.00174359	0.00168245	0.00221952	0.00182744	0.00172791	0.00164717	0.00164385	0.00181402	0.00171723	0.00166676	0.00162056	0.00163049	0.00169434	0.00178038	0.00165746	0.00162403	0.00163017	0.00161244	0.00165426	Carbon fixation in photosynthetic organisms	Energy metabolism	Metabolism
ko00720	0.00625657	0.00624189	0.00629022	0.00637727	0.00626597	0.00625391	0.00623872	0.00623989	0.00629008	0.0062537	0.00624437	0.00627712	0.00626629	0.00629982	0.00633023	0.00626737	0.00626954	0.00627157	0.00629113	0.00628826	Carbon fixation pathways in prokaryotes	Energy metabolism	Metabolism
ko00730	0.00196521	0.00181306	0.00173894	0.00204555	0.00182777	0.00179644	0.00172536	0.00171662	0.00182373	0.0017642	0.0017515	0.00173199	0.00175534	0.00173539	0.0018202	0.00172926	0.00172414	0.00171989	0.00168037	0.00170985	Thiamine metabolism	Metabolism of cofactors and vitamins	Metabolism
ko00740	0.00132154	0.00110742	0.00104807	0.00152792	0.00117706	0.00106624	0.00103841	0.00102551	0.00111346	0.00105866	0.00106699	0.00104253	0.0010413	0.00107107	0.00117507	0.00103249	0.00105043	0.00104264	0.00102489	0.00103743	Riboflavin metabolism	Metabolism of cofactors and vitamins	Metabolism
ko00750	0.00105455	0.00103413	0.00102421	0.00106264	0.00104016	0.0010355	0.00103396	0.00102932	0.00104262	0.00104003	0.00103561	0.00103174	0.00102756	0.00102688	0.00105612	0.00103031	0.00104601	0.00102591	0.00102887	0.00103951	Vitamin B6 metabolism	Metabolism of cofactors and vitamins	Metabolism
ko00760	0.00386585	0.00383054	0.00383862	0.00387462	0.00383526	0.0038785	0.00383718	0.00383024	0.00388395	0.0038145	0.00382613	0.00382287	0.00381882	0.00383647	0.00382646	0.00385437	0.00387156	0.00381372	0.00393968	0.0038118	Nicotinate and nicotinamide metabolism	Metabolism of cofactors and vitamins	Metabolism
ko00770	0.00270466	0.00259125	0.00257742	0.00274849	0.00262589	0.00264757	0.00257878	0.00255691	0.00264734	0.00256602	0.00258985	0.00255126	0.00257032	0.00258052	0.00259031	0.00262251	0.00259278	0.00254869	0.00264959	0.00256058	Pantothenate and CoA biosynthesis	Metabolism of cofactors and vitamins	Metabolism
ko00780	0.00584735	0.00625677	0.00641036	0.00538156	0.00609531	0.00630917	0.00645171	0.0064627	0.00630823	0.0063868	0.00630082	0.00641569	0.00639413	0.00636162	0.0062468	0.00641346	0.00640251	0.00645546	0.00647364	0.00645745	Biotin metabolism	Metabolism of cofactors and vitamins	Metabolism
ko00785	0.000310954	0.000265662	0.000246935	0.000311637	0.000264809	0.000271197	0.000246321	0.00024359	0.000282793	0.000259927	0.000247937	0.000245776	0.000247877	0.000247916	0.000259838	0.000246438	0.000249727	0.000246915	0.000245267	0.000247616	Lipoic acid metabolism	Metabolism of cofactors and vitamins	Metabolism
ko00790	0.00378068	0.00372002	0.0036099	0.00353893	0.00365735	0.00377059	0.00364299	0.00363193	0.00375997	0.00372494	0.00364331	0.0036556	0.00366574	0.00359266	0.00370125	0.00363268	0.00363627	0.00362664	0.00354142	0.00361793	Folate biosynthesis	Metabolism of cofactors and vitamins	Metabolism
ko00791	0.000794996	0.000874414	0.000900647	0.000688189	0.00083471	0.000894032	0.000897739	0.000900809	0.000887745	0.000890693	0.000877922	0.000890031	0.000905861	0.000879455	0.000886622	0.000895155	0.000888271	0.00090312	0.000903767	0.000897223	Atrazine degradation	Xenobiotics biodegradation and metabolism	Metabolism
ko00830	0.000869752	0.000904198	0.000931182	0.000832805	0.000888543	0.000921397	0.000937747	0.000932836	0.000933507	0.000933795	0.000919452	0.000938344	0.000908109	0.000924042	0.000916957	0.000952784	0.000962163	0.000939062	0.000978002	0.000971428	Retinol metabolism	Metabolism of cofactors and vitamins	Metabolism
ko00860	0.00539228	0.00517728	0.0050394	0.00480117	0.00503317	0.00543489	0.00505775	0.00500577	0.00557758	0.00525512	0.00494944	0.00501283	0.00503698	0.00492069	0.00493678	0.00502509	0.00503504	0.00497657	0.00493069	0.00494834	Porphyrin and chlorophyll metabolism	Metabolism of cofactors and vitamins	Metabolism
ko00900	0.00280968	0.00260831	0.00258427	0.00297851	0.00267775	0.00259882	0.00254042	0.00254386	0.00267428	0.00260165	0.00257256	0.00256613	0.00255927	0.00261111	0.00265202	0.00255192	0.0025684	0.00258167	0.00255279	0.00258983	Terpenoid backbone biosynthesis	Metabolism of terpenoids and polyketides	Metabolism
ko00901	6.28283e-06	8.28568e-06	1.0137e-05	5.1879e-06	7.15363e-06	8.47583e-06	1.04825e-05	1.01511e-05	1.08303e-05	8.98379e-06	8.37979e-06	8.64122e-06	6.73792e-06	1.01101e-05	8.05848e-06	1.06945e-05	1.21531e-05	9.60013e-06	1.44034e-05	1.1676e-05	Indole alkaloid biosynthesis	Biosynthesis of other secondary metabolites	Metabolism
ko00902	3.40919e-06	6.37589e-06	8.97537e-06	4.21034e-06	5.12189e-06	4.77848e-06	8.04186e-06	7.64742e-06	7.76884e-06	7.09284e-06	5.83059e-06	5.47584e-06	6.06124e-06	9.50135e-06	6.79777e-06	6.74945e-06	6.20091e-06	6.42401e-06	1.02271e-05	9.88079e-06	Monoterpenoid biosynthesis	Metabolism of terpenoids and polyketides	Metabolism
ko00903	0.00250437	0.00283465	0.00294691	0.00224616	0.00272793	0.00283111	0.00293294	0.00298108	0.00283341	0.00291355	0.00287569	0.00298178	0.00293608	0.00293352	0.00283497	0.00291944	0.00295655	0.00299609	0.00297229	0.00298794	Limonene and pinene degradation	Metabolism of terpenoids and polyketides	Metabolism
ko00906	0.000238572	0.000176378	0.000162886	0.000204733	0.000182223	0.000215292	0.000159302	0.000148671	0.000251859	0.000187144	0.000151052	0.000144563	0.000140131	0.000155248	0.000138385	0.000167226	0.000152487	0.000148906	0.000166374	0.000156075	Carotenoid biosynthesis	Metabolism of terpenoids and polyketides	Metabolism
ko00908	0.000143069	0.000124493	0.000118565	0.000157503	0.000130118	0.000121962	0.000117037	0.000116489	0.000124329	0.000120734	0.000121218	0.000117356	0.000120369	0.000120437	0.000125841	0.000117122	0.000117277	0.00011658	0.000113614	0.000116967	Zeatin biosynthesis	Metabolism of terpenoids and polyketides	Metabolism
ko00909	9.4517e-06	1.06343e-05	1.28997e-05	7.96884e-06	8.9326e-06	1.5232e-05	1.29275e-05	1.3203e-05	1.8952e-05	1.27487e-05	9.8117e-06	9.57392e-06	8.04665e-06	1.1301e-05	9.70477e-06	1.67187e-05	1.1299e-05	1.15421e-05	1.80983e-05	1.36806e-05	Sesquiterpenoid and triterpenoid biosynthesis	Metabolism of terpenoids and polyketides	Metabolism
ko00910	0.00432925	0.0045687	0.00454428	0.00403352	0.00447234	0.00459042	0.00457263	0.00458591	0.00444988	0.00458402	0.00458371	0.00460349	0.00465815	0.00454413	0.00449434	0.00456886	0.00455431	0.0045775	0.00449854	0.00453063	Nitrogen metabolism	Energy metabolism	Metabolism
ko00920	0.00689554	0.00722018	0.00735381	0.00638081	0.00710743	0.00750057	0.00742878	0.00736774	0.00739166	0.0073188	0.00733179	0.00736544	0.00741048	0.00733324	0.00723582	0.00757998	0.0074263	0.00742589	0.00771495	0.00744035	Sulfur metabolism	Energy metabolism	Metabolism
ko00930	0.00271638	0.00309018	0.00320504	0.00241039	0.00296699	0.0031032	0.00320039	0.00323718	0.00305095	0.00316045	0.00315989	0.00323923	0.00325273	0.00319631	0.00308801	0.00319831	0.00319841	0.0032548	0.00322702	0.00324366	Caprolactam degradation	Xenobiotics biodegradation and metabolism	Metabolism
ko00940	0.000371708	0.000308902	0.000301839	0.000444494	0.000338125	0.000289659	0.000298806	0.000298841	0.000318449	0.00030628	0.000299057	0.000294639	0.000263294	0.000308059	0.000280007	0.000277975	0.00029871	0.00029428	0.000287241	0.000300675	Phenylpropanoid biosynthesis	Biosynthesis of other secondary metabolites	Metabolism
ko00941	6.81807e-06	3.32735e-06	1.04531e-06	1.35153e-05	4.19511e-06	2.86597e-06	1.4866e-06	7.88366e-07	6.33306e-06	1.17606e-06	2.13127e-06	7.08709e-07	4.27129e-07	2.30876e-06	8.18463e-07	1.04727e-06	7.22252e-07	8.3491e-07	8.86666e-07	3.05114e-07	Flavonoid biosynthesis	Biosynthesis of other secondary metabolites	Metabolism
ko00943	3.05934e-06	4.26927e-06	6.08989e-06	2.39086e-06	3.9735e-06	3.93695e-06	5.37164e-06	5.01836e-06	6.03214e-06	6.01524e-06	3.93324e-06	5.233e-06	2.92957e-06	6.06539e-06	5.06263e-06	4.38908e-06	5.30203e-06	6.53781e-06	6.10764e-06	6.76205e-06	Isoflavonoid biosynthesis	Biosynthesis of other secondary metabolites	Metabolism
ko00944	8.55593e-06	4.50168e-06	3.92706e-06	1.52965e-05	4.92751e-06	2.91852e-06	4.70564e-06	4.57298e-06	4.28574e-06	5.84884e-06	4.17275e-06	5.11745e-06	2.64612e-06	4.57024e-06	3.02496e-06	3.45982e-06	6.62429e-06	4.77323e-06	3.9768e-06	5.93922e-06	Flavone and flavonol biosynthesis	Biosynthesis of other secondary metabolites	Metabolism
ko00945	6.81807e-06	3.32735e-06	1.04531e-06	1.35153e-05	4.19511e-06	2.86597e-06	1.4866e-06	7.88366e-07	6.33306e-06	1.17606e-06	2.13127e-06	7.08709e-07	4.27129e-07	2.30876e-06	8.18463e-07	1.04727e-06	7.22252e-07	8.3491e-07	8.86666e-07	3.05114e-07	Stilbenoid, diarylheptanoid and gingerol biosynthesis	Biosynthesis of other secondary metabolites	Metabolism
ko00950	0.000833604	0.000856905	0.000849639	0.000812074	0.000845596	0.000840531	0.000844413	0.000854511	0.000815684	0.000845688	0.000854487	0.000851659	0.00086732	0.000837085	0.000849064	0.00084442	0.000841191	0.00084854	0.000815047	0.000833916	Isoquinoline alkaloid biosynthesis	Biosynthesis of other secondary metabolites	Metabolism
ko00960	0.000995107	0.000991354	0.000978773	0.000975691	0.000980305	0.00098313	0.000973813	0.000984112	0.000984124	0.000987126	0.000973088	0.000974742	0.000975943	0.000963219	0.000970362	0.000971719	0.000965511	0.000980731	0.000945968	0.000959566	Tropane, piperidine and pyridine alkaloid biosynthesis	Biosynthesis of other secondary metabolites	Metabolism
ko00965	0.000156793	0.000181448	0.000180991	0.000134791	0.000173886	0.00017902	0.000184773	0.000186336	0.000167301	0.000182898	0.000184209	0.000187408	0.000188492	0.000179683	0.000174101	0.00018195	0.000185476	0.000184297	0.000177573	0.000180652	Betalain biosynthesis	Biosynthesis of other secondary metabolites	Metabolism
ko00966	0.00018909	0.000189778	0.000187291	0.000176856	0.0001857	0.000190848	0.000188029	0.000186507	0.00018533	0.000187253	0.0001903	0.00019007	0.00019138	0.000185837	0.000185326	0.000188643	0.000191502	0.000185777	0.000187525	0.000184545	Glucosinolate biosynthesis	Biosynthesis of other secondary metabolites	Metabolism
ko00970	0.00422466	0.00370898	0.00358917	0.00468097	0.00387561	0.00367502	0.00354109	0.00351837	0.00375328	0.00362637	0.00361988	0.00353755	0.00359683	0.00363777	0.00374789	0.00356342	0.00355665	0.00353595	0.00352084	0.00354481	Aminoacyl-tRNA biosynthesis	Translation	Genetic Information Processing
ko00980	0.0018876	0.00205652	0.0021165	0.0016982	0.00198293	0.00210759	0.00214697	0.00212696	0.00207153	0.002105	0.00208327	0.00209265	0.00210064	0.00209686	0.00204294	0.00217984	0.00212316	0.00210067	0.00222844	0.00215122	Metabolism of xenobiotics by cytochrome P450	Xenobiotics biodegradation and metabolism	Metabolism
ko00981	0.000943446	0.00104589	0.00106052	0.000858199	0.00100954	0.00102634	0.00105826	0.00108108	0.0010319	0.00106341	0.00104275	0.00107993	0.00105426	0.00104384	0.00100749	0.00103975	0.00107513	0.0010739	0.00103543	0.00106122	Insect hormone biosynthesis	Metabolism of terpenoids and polyketides	Metabolism
ko00982	0.00216253	0.00235643	0.00240971	0.00193213	0.00227475	0.00241509	0.00243951	0.00242378	0.00234516	0.00239591	0.00239309	0.00240611	0.00242765	0.00238672	0.00233962	0.00247805	0.00243112	0.00239999	0.00251304	0.00243684	Drug metabolism - cytochrome P450	Xenobiotics biodegradation and metabolism	Metabolism
ko00983	0.00238407	0.002333	0.002334	0.00239386	0.00234818	0.00238107	0.00235028	0.00231961	0.00235445	0.002333	0.00234024	0.00230585	0.00234181	0.00233887	0.00234911	0.00238124	0.00233115	0.00231039	0.0023999	0.00231596	Drug metabolism - other enzymes	Xenobiotics biodegradation and metabolism	Metabolism
ko00984	0.000385845	0.000447709	0.000546777	0.000342873	0.000447313	0.000504923	0.000525998	0.000528521	0.000579555	0.000534186	0.00046909	0.000554883	0.000463572	0.00056407	0.000523891	0.000551263	0.000562255	0.000605871	0.000651758	0.000596955	Steroid degradation	Xenobiotics biodegradation and metabolism	Metabolism
ko01040	0.00415149	0.00457993	0.00479754	0.00379237	0.00443617	0.00461513	0.00481812	0.00483893	0.00468392	0.00474696	0.00465046	0.0047984	0.00467565	0.00477073	0.00460157	0.0047829	0.00479664	0.00486887	0.00492949	0.00488631	Biosynthesis of unsaturated fatty acids	Lipid metabolism	Metabolism
ko01051	0.000245998	0.000221543	0.000225038	0.00026857	0.000234503	0.000221686	0.000221672	0.000220745	0.000236308	0.000224951	0.000219335	0.000215822	0.000211327	0.000223671	0.000231617	0.000220946	0.00021852	0.000220046	0.000214867	0.000221526	Biosynthesis of ansamycins	Metabolism of terpenoids and polyketides	Metabolism
ko01052	0.000743966	0.000828766	0.00082676	0.000639948	0.000802789	0.000851315	0.000857582	0.000855475	0.000804184	0.000855188	0.000852492	0.000880417	0.000891073	0.000819634	0.00080783	0.000861465	0.000854648	0.000855811	0.000805693	0.000828182	Type I polyketide structures	Metabolism of terpenoids and polyketides	Metabolism
ko01053	0.00207134	0.0022483	0.00237659	0.00188575	0.00222136	0.00241599	0.00237971	0.00240106	0.00249292	0.00241247	0.00230614	0.00244891	0.0023401	0.00234455	0.00229996	0.00242599	0.00242925	0.00250841	0.00246676	0.0024514	Biosynthesis of siderophore group nonribosomal peptides	Metabolism of terpenoids and polyketides	Metabolism
ko01054	0.00284539	0.00312545	0.00316403	0.00253596	0.00300088	0.00331376	0.00320799	0.00321986	0.00333812	0.00319431	0.00315055	0.00325198	0.00325325	0.00307786	0.00307846	0.00324939	0.00320114	0.00327311	0.00319608	0.00318448	Nonribosomal peptide structures	Metabolism of terpenoids and polyketides	Metabolism
ko01055	0.000407633	0.000382296	0.00040776	0.00037628	0.000384237	0.0004434	0.000411586	0.000398854	0.000481276	0.000414703	0.000386654	0.000401595	0.000371594	0.000405442	0.000400451	0.000436506	0.000415676	0.000425666	0.000473665	0.000426699	Biosynthesis of vancomycin group antibiotics	Metabolism of terpenoids and polyketides	Metabolism
ko01056	0.000104159	0.000111075	0.000109543	0.000103732	0.000110105	0.000105617	0.000112253	0.000114603	9.97105e-05	0.000109143	0.000111704	0.000111876	0.000114631	0.000109669	0.000103235	0.000108002	0.000109481	0.000110551	0.000106836	0.000106894	Biosynthesis of type II polyketide backbone	Metabolism of terpenoids and polyketides	Metabolism
ko01057	7.323e-05	8.38755e-05	0.000103555	6.12008e-05	8.27147e-05	0.000107326	0.000111419	0.000101067	0.00011677	9.58198e-05	9.28995e-05	9.97271e-05	8.82629e-05	0.000104346	9.62504e-05	0.000120378	0.000116891	0.000106023	0.000153433	0.000111187	Biosynthesis of type II polyketide products	Metabolism of terpenoids and polyketides	Metabolism
ko01059	0.000228606	0.000260559	0.000282419	0.000194246	0.000247093	0.000272613	0.000286347	0.000283242	0.000291577	0.000284029	0.00026362	0.000277348	0.000263123	0.000276453	0.00026628	0.000284726	0.000281715	0.000284082	0.000291768	0.00028887	Biosynthesis of enediyne antibiotics	Metabolism of terpenoids and polyketides	Metabolism
ko01062	0.000115877	0.000117348	0.000115763	0.000103907	0.000116009	0.000120165	0.000115489	0.000116249	0.000118924	0.000119158	0.000115507	0.000114851	0.000114875	0.000113719	0.000106872	0.000118293	0.000113638	0.000113813	0.000113494	0.000117471	Biosynthesis of terpenoids and steroids	Chemical structure transformation maps	Metabolism
ko01100	0.134106	0.131097	0.13015	0.134251	0.131519	0.131791	0.130003	0.129843	0.13234	0.130861	0.13019	0.130055	0.130132	0.130022	0.130052	0.130044	0.13035	0.129788	0.129792	0.129846	Metabolic pathways	Global and overview maps	Metabolism
ko01110	0.0531459	0.0515188	0.0509424	0.0534771	0.0517462	0.0517217	0.0508414	0.0507932	0.0522976	0.0514598	0.0509966	0.0509363	0.0507886	0.0509601	0.0513139	0.0508625	0.0511121	0.0508527	0.0506992	0.0509747	Biosynthesis of secondary metabolites	Global and overview maps	Metabolism
ko01120	0.0568587	0.0586471	0.0595589	0.0556698	0.0582377	0.0592191	0.0596262	0.0596669	0.0587822	0.0589948	0.0593708	0.0597245	0.0597135	0.0594629	0.0590182	0.0599776	0.060004	0.0597002	0.0607448	0.0598081	Microbial metabolism in diverse environments	Global and overview maps	Metabolism
ko01130	0.0460411	0.0457245	0.0457756	0.0460491	0.0457729	0.0457558	0.045689	0.0457507	0.0461016	0.0459323	0.0456101	0.0458045	0.0454924	0.0457435	0.0454412	0.0456531	0.0458971	0.0458428	0.0457395	0.0459279	Biosynthesis of antibiotics	Global and overview maps	Metabolism
ko01200	0.023258	0.0233364	0.0234525	0.0235427	0.0233631	0.0232508	0.0233411	0.0233886	0.0233885	0.0234132	0.0233377	0.0233868	0.0233211	0.0234259	0.0233369	0.0233547	0.0233568	0.0233673	0.0232532	0.0234895	Carbon metabolism	Global and overview maps	Metabolism
ko01210	0.00553144	0.00560859	0.00554332	0.00531648	0.00553571	0.00563079	0.00556805	0.00557982	0.00550032	0.00556295	0.00561321	0.0055868	0.0056858	0.00550978	0.00557753	0.00559062	0.00559311	0.00554158	0.00551801	0.00551846	2-Oxocarboxylic acid metabolism	Global and overview maps	Metabolism
ko01212	0.0123959	0.0134095	0.0138904	0.0116264	0.0131056	0.0134947	0.0138355	0.0139092	0.0135651	0.0137073	0.0135709	0.013882	0.0137423	0.0138608	0.0134557	0.0138127	0.01378	0.0140248	0.0140846	0.0140295	Fatty acid metabolism	Global and overview maps	Metabolism
ko01220	0.00699832	0.00760472	0.00781342	0.00651501	0.00745454	0.0077389	0.00789596	0.00788417	0.00747825	0.00763382	0.00787691	0.0079361	0.00804011	0.00783042	0.00762502	0.00794966	0.00798879	0.007878	0.00813907	0.00786643	Degradation of aromatic compounds	Global and overview maps	Metabolism
ko01230	0.0214545	0.020424	0.019951	0.0220145	0.0206206	0.0203607	0.0199198	0.0198835	0.0203606	0.0201499	0.0201842	0.0199615	0.0200571	0.0199832	0.0200961	0.0199639	0.0200053	0.0198437	0.0197013	0.0198191	Biosynthesis of amino acids	Global and overview maps	Metabolism
ko01501	0.00552762	0.0056447	0.00559527	0.00554243	0.00559186	0.00557363	0.0056254	0.00564346	0.0054807	0.00557256	0.00564048	0.00559145	0.0056579	0.00555587	0.0056248	0.00563651	0.00555898	0.00559613	0.00553121	0.00555598	beta-Lactam resistance	Drug resistance: Antimicrobial	Human Diseases
ko01502	0.00106569	0.000834255	0.000767904	0.00128734	0.000907208	0.000806518	0.00075792	0.000741004	0.00088157	0.000781495	0.000787713	0.000744156	0.000731061	0.000787964	0.000760237	0.000737763	0.000752387	0.00074093	0.000730044	0.000744626	Vancomycin resistance	Drug resistance: Antimicrobial	Human Diseases
ko01503	0.00396924	0.00401093	0.00395451	0.00384278	0.00397305	0.00402868	0.00398785	0.00398274	0.00395162	0.00398373	0.00398529	0.00396034	0.0040111	0.00392777	0.00406525	0.00397904	0.00391554	0.00395488	0.00391541	0.00391017	Cationic antimicrobial peptide (CAMP) resistance	Drug resistance: Antimicrobial	Human Diseases
ko01521	7.90697e-07	0	2.06049e-07	2.24712e-06	3.83135e-07	0	0	0	3.83095e-08	0	2.23168e-08	0	0	0	0	0	1.95818e-07	0	0	0	EGFR tyrosine kinase inhibitor resistance	Drug resistance: Antineoplastic	Human Diseases
ko01522	0	0	0	7.69185e-08	0	0	0	0	0	0	0	0	0	1.4789e-07	0	0	0	0	0	0	Endocrine resistance	Drug resistance: Antineoplastic	Human Diseases
ko01523	0.000680977	0.000617788	0.00060177	0.000741032	0.000639601	0.000609719	0.000598252	0.000596203	0.000615628	0.000608921	0.000609609	0.000602224	0.000598628	0.000609102	0.000620939	0.000603321	0.000604707	0.000599286	0.000594121	0.00060086	Antifolate resistance	Drug resistance: Antineoplastic	Human Diseases
ko01524	0.00217436	0.00229309	0.00228911	0.00206015	0.0022514	0.00229379	0.0023028	0.00230274	0.00215697	0.00226467	0.00232372	0.00228437	0.00237205	0.00228604	0.00221841	0.00233046	0.00225837	0.00225397	0.00228956	0.00226746	Platinum drug resistance	Drug resistance: Antineoplastic	Human Diseases
ko02010	0.0460344	0.0438378	0.0442667	0.0495127	0.0449661	0.0436768	0.0439075	0.0436794	0.0446988	0.043402	0.0440259	0.0431992	0.0429725	0.0444949	0.0434895	0.0443857	0.0441055	0.0438153	0.0454674	0.0444876	ABC transporters	Membrane transport	Environmental Information Processing
ko02020	0.0491312	0.052075	0.0515524	0.0467669	0.0509406	0.0515085	0.0524466	0.052375	0.0502969	0.0521908	0.0521986	0.0522597	0.0525369	0.0514911	0.05224	0.0517348	0.0513029	0.0521681	0.050595	0.05138	Two-component system	Signal transduction	Environmental Information Processing
ko02024	0.0272298	0.0282555	0.028701	0.0267424	0.0278292	0.0283878	0.0287643	0.0286554	0.0283802	0.0282489	0.0284875	0.0282294	0.0285491	0.028583	0.0283268	0.0290247	0.0284731	0.0285447	0.0293378	0.0289316	Quorum sensing	Cellular community - prokaryotes	Cellular Processes
ko02025	0.00872083	0.00979094	0.0097971	0.00764115	0.00937725	0.00973296	0.0100355	0.0100261	0.00938529	0.00999033	0.00983725	0.00996239	0.00996143	0.00976774	0.0100457	0.00988131	0.00977202	0.00997745	0.00969207	0.00982929	Biofilm formation - Pseudomonas aeruginosa	Cellular community - prokaryotes	Cellular Processes
ko02026	0.00709314	0.0075932	0.00749739	0.00649267	0.0073845	0.00750096	0.00762729	0.00764832	0.00724727	0.00758778	0.00758629	0.00762263	0.00771095	0.00744773	0.00763505	0.0075116	0.00747449	0.00760477	0.00729736	0.00741687	Biofilm formation - Escherichia coli	Cellular community - prokaryotes	Cellular Processes
ko02030	0.00884645	0.0100376	0.00993722	0.00772596	0.00958643	0.00987012	0.0101562	0.0102243	0.00942815	0.0101088	0.0100747	0.0101928	0.0102406	0.00980546	0.0100873	0.0100036	0.00991779	0.010161	0.00962335	0.00984317	Bacterial chemotaxis	Cell motility	Cellular Processes
ko02040	0.00456766	0.0050533	0.00500225	0.00420745	0.00492382	0.00494511	0.005058	0.00509507	0.00474677	0.00504266	0.00508891	0.00508867	0.00514894	0.00493893	0.00516405	0.0049984	0.00498144	0.00502889	0.00477858	0.00497796	Flagellar assembly	Cell motility	Cellular Processes
ko02060	0.00625022	0.00343559	0.00290249	0.0104964	0.00500502	0.00263693	0.00261178	0.00254116	0.00291981	0.00261656	0.00333964	0.00271322	0.00266265	0.00334766	0.00389942	0.00248454	0.00268775	0.00251567	0.00238123	0.0025133	Phosphotransferase system (PTS)	Membrane transport	Environmental Information Processing
ko03008	0.00027511	0.000264388	0.000257939	0.000292868	0.00026802	0.000255971	0.000256672	0.000260048	0.000249332	0.000263242	0.000261343	0.000263379	0.0002643	0.000255924	0.000274811	0.000251427	0.000261468	0.000259106	0.000242627	0.000255721	Ribosome biogenesis in eukaryotes	Translation	Genetic Information Processing
ko03010	0.00784624	0.00676136	0.0064431	0.00880038	0.00711841	0.00662364	0.00635013	0.00631982	0.00673159	0.00655064	0.00657554	0.00639373	0.00651819	0.00654991	0.00681302	0.00636089	0.00640169	0.00634707	0.00619225	0.00634824	Ribosome	Translation	Genetic Information Processing
ko03013	0.000362569	0.00029615	0.000282753	0.000393678	0.000315754	0.000319453	0.00028423	0.000273125	0.000316527	0.000284172	0.000291811	0.000278163	0.000285879	0.000288118	0.00028734	0.000294539	0.000288667	0.000276028	0.000308146	0.000275495	RNA transport	Translation	Genetic Information Processing
ko03015	1.58139e-06	0	4.12098e-07	4.49424e-06	7.6627e-07	0	0	0	8.75646e-08	5.19914e-08	4.46335e-08	1.04451e-07	0	1.01675e-07	0	7.37515e-08	3.91637e-07	0	0	0	mRNA surveillance pathway	Translation	Genetic Information Processing
ko03018	0.00342628	0.00326073	0.00316761	0.00355605	0.00331353	0.00321168	0.0031648	0.00316912	0.00321466	0.00321866	0.00322698	0.00319417	0.00320842	0.00319208	0.00339952	0.00313732	0.00317901	0.00316678	0.0030781	0.00315994	RNA degradation	Folding, sorting and degradation	Genetic Information Processing
ko03020	0.00067734	0.000536752	0.000505071	0.000794705	0.000577631	0.00052582	0.000490745	0.000484044	0.000551299	0.00051291	0.000508177	0.000488942	0.000507269	0.000512778	0.000554981	0.000491167	0.000495868	0.000488464	0.000481451	0.000489106	RNA polymerase	Transcription	Genetic Information Processing
ko03022	2.43578e-05	1.59329e-05	1.64879e-05	4.00282e-05	1.7995e-05	1.18007e-05	1.48237e-05	1.52317e-05	1.86779e-05	1.70552e-05	1.36412e-05	1.6265e-05	8.00271e-06	1.70538e-05	1.2863e-05	1.22043e-05	2.00835e-05	1.73241e-05	1.6051e-05	1.85279e-05	Basal transcription factors	Transcription	Genetic Information Processing
ko03030	0.00250381	0.00220773	0.0021139	0.0027934	0.00230347	0.00215373	0.00208859	0.00208504	0.00218638	0.00214661	0.00215541	0.00210187	0.00213157	0.0021492	0.00225197	0.00209609	0.00209363	0.00208927	0.00203375	0.0020981	DNA replication	Replication and repair	Genetic Information Processing
ko03040	5.50089e-08	5.72903e-09	0	1.11176e-07	3.26942e-08	7.55458e-08	0	5.23845e-09	1.71174e-07	3.46609e-08	1.23792e-07	0	0	1.87581e-08	4.36199e-08	0	5.75936e-08	0	0	0	Spliceosome	Transcription	Genetic Information Processing
ko03050	1.55972e-05	1.3249e-05	1.83196e-05	2.50574e-05	1.44408e-05	1.47322e-05	1.74547e-05	1.64554e-05	2.53418e-05	2.05322e-05	1.30537e-05	2.05029e-05	9.74576e-06	1.81367e-05	1.53078e-05	1.51171e-05	2.57881e-05	2.03724e-05	2.03459e-05	2.18244e-05	Proteasome	Folding, sorting and degradation	Genetic Information Processing
ko03060	0.00245805	0.00226911	0.0022034	0.00261815	0.00232698	0.00224929	0.00218281	0.00217379	0.00228105	0.00223695	0.00222799	0.002195	0.00223644	0.00222774	0.00236638	0.002193	0.00219454	0.00218824	0.00214714	0.00220084	Protein export	Folding, sorting and degradation	Genetic Information Processing
ko03070	0.0061104	0.00642396	0.00626023	0.00576492	0.00631575	0.00628117	0.00632178	0.00639175	0.00598393	0.00638137	0.00639102	0.00640231	0.00658825	0.0062193	0.00664666	0.00625442	0.00626439	0.00634093	0.00596227	0.00621269	Bacterial secretion system	Membrane transport	Environmental Information Processing
ko03320	0.00211187	0.0023559	0.0025242	0.00192948	0.00228027	0.00243318	0.00248797	0.00249289	0.00251369	0.00246733	0.00239362	0.00249856	0.0024203	0.00253198	0.00242704	0.00250724	0.00250036	0.00255933	0.00266397	0.00258638	PPAR signaling pathway	Endocrine system	Organismal Systems
ko03410	0.00202571	0.00189191	0.00184683	0.00212837	0.00193343	0.00187634	0.00184398	0.00184129	0.00189484	0.00188324	0.00186759	0.00184989	0.0018355	0.00186341	0.00186055	0.00184828	0.00185328	0.00184502	0.00182946	0.00185707	Base excision repair	Replication and repair	Genetic Information Processing
ko03420	0.0017347	0.00159477	0.00153457	0.00186815	0.00162776	0.00154576	0.00152926	0.00152969	0.00155981	0.00156056	0.00156602	0.00155083	0.00154287	0.00154974	0.00156308	0.00150679	0.00154769	0.00153521	0.00147691	0.00153256	Nucleotide excision repair	Replication and repair	Genetic Information Processing
ko03430	0.00317806	0.0028712	0.00273929	0.00348393	0.00297184	0.00278605	0.00272161	0.0027204	0.00277196	0.00277097	0.00282457	0.00274694	0.00282012	0.00277708	0.00291179	0.00271639	0.0027148	0.00271146	0.00260664	0.00270544	Mismatch repair	Replication and repair	Genetic Information Processing
ko03440	0.0033268	0.00292822	0.00279545	0.0036511	0.00304963	0.0028792	0.00276463	0.00276126	0.00292592	0.00285808	0.00284389	0.00278074	0.00281741	0.00283677	0.00300117	0.00276778	0.00276928	0.00276675	0.00268977	0.00276454	Homologous recombination	Replication and repair	Genetic Information Processing
ko03450	0.000150736	0.000178333	0.000196476	0.00013218	0.000170768	0.000182213	0.000198789	0.000197983	0.000195997	0.00019176	0.000184677	0.00018977	0.000182876	0.000198963	0.000182389	0.000198028	0.000197657	0.000194736	0.00021718	0.000208615	Non-homologous end-joining	Replication and repair	Genetic Information Processing
ko03460	1.59522e-06	0	4.12098e-07	4.49424e-06	7.72599e-07	2.1644e-08	0	0	1.0249e-07	3.15099e-08	4.46335e-08	0	0	0	0	0	9.79091e-07	0	0	0	Fanconi anemia pathway	Replication and repair	Genetic Information Processing
ko04011	7.15821e-05	7.73675e-05	7.92662e-05	7.30257e-05	7.2214e-05	7.31291e-05	8.06538e-05	8.11512e-05	8.84271e-05	8.26127e-05	7.19309e-05	7.64849e-05	6.50231e-05	7.92472e-05	7.88613e-05	7.82678e-05	7.77843e-05	8.12129e-05	8.38849e-05	8.44876e-05	MAPK signaling pathway - yeast	Signal transduction	Environmental Information Processing
ko04013	0.00015543	0.000154892	0.000155424	0.000169469	0.000160123	0.000154322	0.000155528	0.000155457	0.000153239	0.000155193	0.000158398	0.00015735	0.000159717	0.000159192	0.000163837	0.000157823	0.000156426	0.000156443	0.000156129	0.000158844	MAPK signaling pathway - fly	Signal transduction	Environmental Information Processing
ko04014	5.03398e-06	6.93643e-06	8.336e-06	4.2678e-06	6.3381e-06	5.95167e-06	7.74696e-06	8.30872e-06	8.92302e-06	8.09952e-06	5.90144e-06	7.49725e-06	4.89983e-06	7.7137e-06	6.51248e-06	6.90675e-06	7.22546e-06	8.83981e-06	8.50909e-06	7.99634e-06	Ras signaling pathway	Signal transduction	Environmental Information Processing
ko04016	0.00105338	0.00101274	0.00097748	0.00113986	0.00103348	0.000967402	0.000969184	0.000984605	0.000929367	0.000980042	0.00101596	0.000993791	0.00101492	0.000993012	0.00098593	0.000967139	0.000971427	0.000967891	0.000921071	0.000975481	MAPK signaling pathway - plant	Signal transduction	Environmental Information Processing
ko04020	1.41803e-05	5.08559e-06	1.47981e-06	8.7905e-06	5.24596e-06	8.70358e-06	1.39853e-06	4.97891e-07	1.14095e-05	4.55646e-06	1.11212e-06	2.06855e-07	4.57261e-06	1.60677e-06	6.86468e-06	1.38489e-06	6.77685e-07	9.29201e-07	8.80976e-07	3.61158e-07	Calcium signaling pathway	Signal transduction	Environmental Information Processing
ko04022	9.96284e-06	4.8322e-06	3.75618e-06	1.73157e-05	6.49099e-06	2.38619e-06	2.86629e-06	2.59865e-06	3.49288e-06	3.64284e-06	3.87724e-06	3.23688e-06	5.25046e-06	5.95494e-06	9.7383e-06	3.05752e-06	2.94769e-06	4.83224e-06	3.70112e-06	3.57783e-06	cGMP-PKG signaling pathway	Signal transduction	Environmental Information Processing
ko04024	1.85648e-05	1.63822e-05	1.80638e-05	2.44768e-05	1.72869e-05	1.28185e-05	1.62905e-05	1.74973e-05	2.04824e-05	1.86559e-05	1.49483e-05	1.75301e-05	9.97014e-06	1.95905e-05	1.50073e-05	1.50763e-05	1.82276e-05	2.09896e-05	1.98867e-05	2.07938e-05	cAMP signaling pathway	Signal transduction	Environmental Information Processing
ko04064	0	0	0	0	0	0	0	0	0	4.54924e-08	0	0	0	0	0	0	8.92701e-08	0	0	9.29451e-08	NF-kappa B signaling pathway	Signal transduction	Environmental Information Processing
ko04066	0.00067594	0.000549969	0.000534857	0.000791576	0.000603848	0.000544087	0.000519916	0.000513438	0.000581451	0.000536565	0.000537797	0.000518424	0.000512521	0.000545766	0.000556129	0.000522775	0.000528242	0.000517306	0.000525335	0.000533561	HIF-1 signaling pathway	Signal transduction	Environmental Information Processing
ko04068	0.000319053	0.000337951	0.000339627	0.00032117	0.000333282	0.000329688	0.000342302	0.00034709	0.000337558	0.000346351	0.000336839	0.000344305	0.000333553	0.000342294	0.000342858	0.000339094	0.000341347	0.000347958	0.000338812	0.000349418	FoxO signaling pathway	Signal transduction	Environmental Information Processing
ko04070	0.000443657	0.000389723	0.000380972	0.000465531	0.000403781	0.000396701	0.000376304	0.000368052	0.000410099	0.000383296	0.00037937	0.000368077	0.000372747	0.000381152	0.000391099	0.000381912	0.000371067	0.000369561	0.000379923	0.000375282	Phosphatidylinositol signaling system	Signal transduction	Environmental Information Processing
ko04071	1.05303e-05	1.40139e-05	1.95654e-05	9.06315e-06	1.37071e-05	1.47308e-05	1.77577e-05	1.97622e-05	2.27648e-05	1.97007e-05	1.38347e-05	1.88507e-05	1.05363e-05	1.91565e-05	1.64309e-05	1.6884e-05	2.06649e-05	2.30641e-05	2.26041e-05	2.33816e-05	Sphingolipid signaling pathway	Signal transduction	Environmental Information Processing
ko04072	0.000124203	0.000117435	0.000112034	0.000120848	0.000118523	0.000117622	0.000113107	0.000112838	0.000117452	0.000113294	0.00011404	0.000111247	0.000114612	0.000110781	0.0001151	0.00010991	0.000109113	0.000110772	0.00010658	0.00010652	Phospholipase D signaling pathway	Signal transduction	Environmental Information Processing
ko04080	1.21219e-05	8.45318e-06	1.25962e-05	1.48855e-05	1.11574e-05	1.57441e-05	1.19036e-05	8.3431e-06	1.9634e-05	1.09363e-05	9.68288e-06	9.05851e-06	6.56101e-06	1.10496e-05	1.06668e-05	1.76302e-05	1.18247e-05	1.02806e-05	2.04117e-05	1.23219e-05	Neuroactive ligand-receptor interaction	Signaling molecules and interaction	Environmental Information Processing
ko04110	7.90697e-07	0	2.06049e-07	2.24712e-06	3.83135e-07	0	0	0	3.83095e-08	0	2.23168e-08	0	0	0	0	0	1.95818e-07	0	0	0	Cell cycle	Cell growth and death	Cellular Processes
ko04112	0.00496524	0.00516236	0.00519807	0.00471405	0.0050781	0.00527033	0.0052735	0.00520929	0.00527845	0.00527706	0.00516692	0.00517022	0.00515485	0.00522373	0.00546809	0.00535186	0.00513629	0.00522434	0.00532073	0.00526291	Cell cycle - Caulobacter	Cell growth and death	Cellular Processes
ko04113	0.000185085	0.00022268	0.000273867	0.000168477	0.000203351	0.000249191	0.000273793	0.000256688	0.000283054	0.000242994	0.00022753	0.000211112	0.000236334	0.000277376	0.000236601	0.000289847	0.000241598	0.000237151	0.00035911	0.000285151	Meiosis - yeast	Cell growth and death	Cellular Processes
ko04115	0.000296491	0.000343753	0.000352448	0.0002561	0.000327382	0.000344534	0.000355018	0.000353206	0.00031746	0.000341895	0.000354947	0.000350979	0.000369333	0.000348246	0.000338711	0.000357732	0.000344487	0.000345564	0.000350061	0.00034695	p53 signaling pathway	Cell growth and death	Cellular Processes
ko04122	0.00185212	0.00181181	0.00175341	0.0018292	0.00179168	0.00180353	0.00175691	0.00176186	0.00180983	0.00180206	0.00177078	0.00177389	0.00177871	0.0017503	0.0018628	0.00175899	0.00176158	0.00176169	0.00170079	0.00177046	Sulfur relay system	Folding, sorting and degradation	Genetic Information Processing
ko04138	1.55996e-05	1.22518e-05	1.30219e-05	2.32042e-05	1.21676e-05	9.13568e-06	1.17616e-05	1.1477e-05	1.51694e-05	1.31387e-05	1.05999e-05	1.08353e-05	7.49503e-06	1.41694e-05	9.78729e-06	1.18105e-05	1.31152e-05	1.19368e-05	1.4175e-05	1.72261e-05	Autophagy - yeast	Transport and catabolism	Cellular Processes
ko04140	7.90697e-07	5.76484e-08	2.06049e-07	2.29657e-06	3.83135e-07	5.8906e-08	0	4.65507e-08	1.53238e-07	5.6324e-08	2.23168e-08	0	0	0	0	0	1.95818e-07	0	0	0	Autophagy - animal	Transport and catabolism	Cellular Processes
ko04141	0.000831984	0.000867377	0.000843986	0.000753102	0.000841243	0.000861682	0.000852191	0.00085971	0.000820332	0.000855243	0.000866762	0.000866201	0.000894808	0.000835034	0.000829588	0.000837162	0.000850838	0.000851085	0.000803899	0.000833752	Protein processing in endoplasmic reticulum	Folding, sorting and degradation	Genetic Information Processing
ko04142	0.000141997	0.000129567	0.00012982	0.00016756	0.000137193	0.000123302	0.000141162	0.000136177	0.000126762	0.000140389	0.000132233	0.000138686	0.000122571	0.000132313	0.000147797	0.000127198	0.000142641	0.000136623	0.000128219	0.000136867	Lysosome	Transport and catabolism	Cellular Processes
ko04144	5.03492e-06	6.94846e-06	8.35983e-06	4.2678e-06	6.36671e-06	5.95397e-06	7.80033e-06	8.30965e-06	8.93469e-06	8.18727e-06	5.90914e-06	7.49914e-06	4.91668e-06	7.75683e-06	6.51248e-06	7.13863e-06	7.3254e-06	8.97932e-06	8.50972e-06	7.99634e-06	Endocytosis	Transport and catabolism	Cellular Processes
ko04145	7.22271e-07	0	2.06049e-07	2.14273e-06	3.7394e-07	0	0	0	3.83095e-08	0	2.23168e-08	0	0	0	0	0	3.91637e-07	0	0	0	Phagosome	Transport and catabolism	Cellular Processes
ko04146	0.00200439	0.00214593	0.00223757	0.00190406	0.0020949	0.00219769	0.00221567	0.00222074	0.0022468	0.00220885	0.00216105	0.00221119	0.00217457	0.00224161	0.00218864	0.00224193	0.00221862	0.00223968	0.00233187	0.00228556	Peroxisome	Transport and catabolism	Cellular Processes
ko04150	7.90697e-07	0	2.06049e-07	2.24712e-06	3.83135e-07	0	0	0	3.83095e-08	0	2.23168e-08	0	0	0	0	0	1.95818e-07	0	0	0	mTOR signaling pathway	Signal transduction	Environmental Information Processing
ko04151	0.000215044	0.000220343	0.000215276	0.000204203	0.000219225	0.000218929	0.000216522	0.000220405	0.000211449	0.000220391	0.000219483	0.000221199	0.000224964	0.00021507	0.000220459	0.00021241	0.000215203	0.000220706	0.00020548	0.000212153	PI3K-Akt signaling pathway	Signal transduction	Environmental Information Processing
ko04152	0.000367177	0.000378769	0.000372907	0.000351199	0.000375415	0.000377833	0.000376366	0.000381314	0.000363686	0.00038442	0.000378194	0.000380276	0.00038079	0.000373394	0.000388658	0.000374099	0.00037466	0.000379468	0.00036297	0.000375614	AMPK signaling pathway	Signal transduction	Environmental Information Processing
ko04210	0.000381827	0.000439849	0.0004473	0.000331122	0.000419608	0.000439471	0.00044926	0.000449622	0.000402773	0.000435249	0.000452292	0.000447799	0.000471158	0.000438124	0.000430873	0.000451202	0.000438066	0.000440151	0.000435822	0.000436118	Apoptosis	Cell growth and death	Cellular Processes
ko04211	0.000227012	0.00023226	0.00023469	0.000242495	0.000232337	0.000227451	0.000236182	0.000236608	0.000241666	0.000237806	0.000230329	0.000233835	0.00022474	0.000238439	0.000242699	0.000236091	0.00023421	0.000237656	0.000240014	0.000243332	Longevity regulating pathway	Aging	Organismal Systems
ko04212	0.00118727	0.00113303	0.00109978	0.00115868	0.00113299	0.0011534	0.00110853	0.00110456	0.00116532	0.00113572	0.00111038	0.00110622	0.00112363	0.0011071	0.00113499	0.00110466	0.00111177	0.00110543	0.00109856	0.00110612	Longevity regulating pathway - worm	Aging	Organismal Systems
ko04213	0.000950955	0.000954245	0.000985517	0.000975444	0.000943405	0.000962481	0.00098429	0.00096939	0.00100505	0.000961215	0.000948646	0.000926212	0.000955217	0.000994797	0.000975723	0.000994369	0.00095091	0.000949762	0.00105255	0.000997837	Longevity regulating pathway - multiple species	Aging	Organismal Systems
ko04214	0.000708341	0.000785546	0.000791885	0.000631808	0.000756529	0.000787659	0.000796484	0.000797049	0.000745912	0.000784082	0.000797249	0.000794353	0.000820008	0.000779672	0.00077617	0.000801859	0.000779871	0.00078295	0.000775768	0.000780665	Apoptosis - fly	Cell growth and death	Cellular Processes
ko04215	0.000296145	0.000343096	0.000351777	0.000255606	0.000327015	0.000344153	0.000354171	0.000352276	0.000317068	0.000341384	0.000354345	0.000350585	0.000368599	0.000347368	0.000338307	0.000357137	0.000344087	0.000345262	0.000348974	0.000345987	Apoptosis - multiple species	Cell growth and death	Cellular Processes
ko04216	0.000971867	0.00104833	0.00111323	0.000943753	0.00103317	0.00106745	0.00109515	0.00110108	0.00109941	0.00108817	0.00107305	0.00110181	0.00107949	0.00112434	0.00109655	0.00110228	0.00110366	0.00112409	0.00115996	0.00114629	Ferroptosis	Cell growth and death	Cellular Processes
ko04217	0.00073452	0.000684359	0.000675566	0.000774401	0.000701935	0.000681515	0.00066759	0.000666021	0.000700254	0.000684826	0.000670688	0.000668545	0.000661482	0.000680511	0.000691914	0.000663357	0.000671748	0.000668912	0.000664724	0.000669082	Necroptosis	Cell growth and death	Cellular Processes
ko04260	0.00031219	0.000354237	0.000355012	0.000275201	0.000339906	0.000350124	0.000358303	0.000361237	0.000324042	0.000355364	0.000358113	0.00036085	0.000377405	0.000352426	0.000382725	0.00036131	0.000351997	0.000357817	0.000348092	0.000352281	Cardiac muscle contraction	Circulatory system	Organismal Systems
ko04261	9.96284e-06	4.8322e-06	3.75618e-06	1.73157e-05	6.49099e-06	2.38619e-06	2.86629e-06	2.59865e-06	3.49288e-06	3.64284e-06	3.87724e-06	3.23688e-06	1.65437e-06	5.35414e-06	3.00993e-06	2.58224e-06	2.94769e-06	4.19959e-06	3.48315e-06	3.48222e-06	Adrenergic signaling in cardiomyocytes	Circulatory system	Organismal Systems
ko04320	0	0	0	7.69185e-08	0	0	0	0	0	0	0	0	0	1.4789e-07	0	0	0	0	0	0	Dorso-ventral axis formation	Development	Organismal Systems
ko04330	0	0	0	7.69185e-08	0	0	0	0	0	0	0	0	0	1.4789e-07	0	0	0	0	0	0	Notch signaling pathway	Signal transduction	Environmental Information Processing
ko04370	0	0	0	0	0	0	0	0	0	4.54924e-08	0	0	0	0	0	0	8.92701e-08	0	0	9.29451e-08	VEGF signaling pathway	Signal transduction	Environmental Information Processing
ko04371	7.90697e-07	0	2.06049e-07	2.24712e-06	3.83135e-07	0	0	0	3.83095e-08	0	2.23168e-08	0	0	0	0	0	1.95818e-07	0	0	0	Apelin signaling pathway	Signal transduction	Environmental Information Processing
ko04380	0	1.67097e-08	0	1.98401e-08	5.95988e-09	0	1.72127e-08	0	1.52022e-08	1.03983e-07	0	1.79206e-08	0	0	2.65052e-08	1.80281e-07	1.20947e-07	0	0	3.52812e-08	Osteoclast differentiation	Development	Organismal Systems
ko04391	0	0	0	0	4.09495e-08	0	0	0	0	0	0	0	0	0	2.35264e-05	0	0	0	0	9.6362e-07	Hippo signaling pathway - fly	Signal transduction	Environmental Information Processing
ko04392	0	0	0	0	4.09495e-08	0	0	0	0	0	0	0	0	0	2.35264e-05	0	0	0	0	9.6362e-07	Hippo signaling pathway - multiple species	Signal transduction	Environmental Information Processing
ko04530	7.90697e-07	0	2.06049e-07	2.24712e-06	3.83135e-07	0	0	0	3.83095e-08	0	2.23168e-08	0	0	0	0	0	1.95818e-07	0	0	0	Tight junction	Cellular community - eukaryotes	Cellular Processes
ko04612	0.00012216	0.000114652	0.000109997	0.000123369	0.000117818	0.000116693	0.000110401	0.000109923	0.000115519	0.000111846	0.00011295	0.000110729	0.000116151	0.000111215	0.000120294	0.000109407	0.000107871	0.000110286	0.000106682	0.000106067	Antigen processing and presentation	Immune system	Organismal Systems
ko04614	1.56558e-05	2.12456e-05	2.48656e-05	1.14484e-05	1.83771e-05	1.9819e-05	2.54372e-05	2.3384e-05	2.7934e-05	2.67419e-05	1.83206e-05	2.10797e-05	1.20029e-05	2.37841e-05	2.93299e-05	2.15068e-05	2.02292e-05	2.53895e-05	2.43766e-05	2.48953e-05	Renin-angiotensin system	Endocrine system	Organismal Systems
ko04621	0.000795932	0.000807452	0.000783894	0.000765405	0.000797738	0.000786741	0.000790826	0.000791656	0.000773382	0.000793691	0.000804565	0.000798523	0.000816229	0.000782032	0.000845128	0.000770647	0.000782596	0.000789581	0.000742745	0.000775308	NOD-like receptor signaling pathway	Immune system	Organismal Systems
ko04622	5.20215e-05	1.85318e-05	1.82221e-05	0.000106298	3.98275e-05	1.41875e-05	1.62953e-05	1.47166e-05	2.29962e-05	1.62253e-05	2.08082e-05	1.61158e-05	1.08715e-05	2.4968e-05	1.69271e-05	1.512e-05	2.01136e-05	1.6738e-05	1.9459e-05	1.91413e-05	RIG-I-like receptor signaling pathway	Immune system	Organismal Systems
ko04623	0	0	0	0	0	0	0	0	0	0	0	0	0	0	0	0	1.95818e-07	0	0	0	Cytosolic DNA-sensing pathway	Immune system	Organismal Systems
ko04625	0	0	0	0	0	0	0	0	0	4.54924e-08	0	0	0	0	0	0	8.92701e-08	0	0	9.29451e-08	C-type lectin receptor signaling pathway	Immune system	Organismal Systems
ko04626	0.000696121	0.000711273	0.000706601	0.000682004	0.000700917	0.000696574	0.000706668	0.000701422	0.000709682	0.000716106	0.0006932	0.000697688	0.000680979	0.000697463	0.000741715	0.000691411	0.000686236	0.000702322	0.000681527	0.000691286	Plant-pathogen interaction	Environmental adaptation	Organismal Systems
ko04640	0	0	0	0	0	3.62498e-08	0	0	0	9.09849e-08	3.34751e-08	0	0	0	0	0	1.7854e-07	0	0	0	Hematopoietic cell lineage	Immune system	Organismal Systems
ko04657	0.00012216	0.000114652	0.000109997	0.000123369	0.000117818	0.000116693	0.000110401	0.000109923	0.000115519	0.000111892	0.00011295	0.000110729	0.000116151	0.000111215	0.000120294	0.000109407	0.00010796	0.000110286	0.000106682	0.00010616	IL-17 signaling pathway	Immune system	Organismal Systems
ko04658	0	0	0	7.69185e-08	0	0	0	0	0	0	0	0	0	1.4789e-07	0	0	0	0	0	0	Th1 and Th2 cell differentiation	Immune system	Organismal Systems
ko04659	0.00012216	0.000114652	0.000109997	0.000123369	0.000117818	0.000116693	0.000110401	0.000109923	0.000115519	0.000111846	0.00011295	0.000110729	0.000116151	0.000111215	0.000120294	0.000109407	0.000107871	0.000110286	0.000106682	0.000106067	Th17 cell differentiation	Immune system	Organismal Systems
ko04666	5.03398e-06	6.93643e-06	8.336e-06	4.2678e-06	6.3381e-06	5.95167e-06	7.74696e-06	8.30872e-06	8.92302e-06	8.09952e-06	5.90144e-06	7.49725e-06	4.89983e-06	7.7137e-06	6.51248e-06	6.90675e-06	7.22546e-06	8.83981e-06	8.50909e-06	7.99634e-06	Fc gamma R-mediated phagocytosis	Immune system	Organismal Systems
ko04668	0	0	0	0	0	0	0	0	0	4.54924e-08	0	0	0	0	0	0	8.92701e-08	0	0	9.29451e-08	TNF signaling pathway	Signal transduction	Environmental Information Processing
ko04714	0.0014063	0.00157049	0.00164027	0.00125912	0.00151106	0.00160554	0.00162939	0.00163476	0.00161262	0.00162299	0.00159051	0.00163293	0.00163668	0.00164006	0.00164787	0.00165016	0.00162967	0.0016523	0.0016942	0.00167586	Thermogenesis	Environmental adaptation	Organismal Systems
ko04721	1.56887e-07	1.6058e-07	1.01776e-07	2.3974e-07	8.17354e-09	1.99356e-07	7.2867e-08	1.15746e-07	6.2095e-07	7.36544e-08	5.16349e-08	0	0	4.89343e-09	0	0	0	0	1.76455e-08	0	Synaptic vesicle cycle	Nervous system	Organismal Systems
ko04723	3.37409e-05	3.88338e-05	3.93227e-05	2.88239e-05	3.71382e-05	3.87452e-05	4.02317e-05	4.00947e-05	3.72036e-05	3.99394e-05	3.94065e-05	3.89441e-05	4.04621e-05	3.89231e-05	3.74532e-05	4.10052e-05	3.76102e-05	4.03052e-05	3.83948e-05	3.98227e-05	Retrograde endocannabinoid signaling	Nervous system	Organismal Systems
ko04724	0.000257991	0.000252599	0.000264883	0.000266906	0.000253249	0.000260151	0.000258887	0.000255549	0.000287349	0.000265619	0.000246463	0.000253582	0.000243616	0.000265161	0.000270253	0.000260962	0.000264806	0.000260734	0.000280073	0.000264631	Glutamatergic synapse	Nervous system	Organismal Systems
ko04725	2.41391e-07	2.85735e-07	4.44878e-08	2.74709e-07	6.35153e-08	3.23983e-07	5.48654e-08	5.76824e-08	5.2177e-07	5.84903e-08	0	0	3.17836e-08	0	2.04468e-08	0	0	0	5.25472e-08	0	Cholinergic synapse	Nervous system	Organismal Systems
ko04726	0.000296075	0.000330607	0.000332112	0.000252884	0.00031535	0.000333094	0.000333254	0.000334074	0.00031011	0.000324565	0.000338404	0.000339204	0.000353126	0.000327894	0.000323785	0.000332627	0.000340194	0.000328557	0.000329213	0.000326848	Serotonergic synapse	Nervous system	Organismal Systems
ko04727	0.000284827	0.000256944	0.000267042	0.000319559	0.000269277	0.000268313	0.000260057	0.000255829	0.000300689	0.000270205	0.000253133	0.000255812	0.000245347	0.000273275	0.000295086	0.000264816	0.000269891	0.000263001	0.000286847	0.00026995	GABAergic synapse	Nervous system	Organismal Systems
ko04728	0.000296075	0.000330607	0.000332112	0.000252884	0.00031535	0.000333094	0.000333254	0.000334074	0.000310132	0.000324715	0.000338404	0.000339413	0.000353126	0.000327996	0.000323785	0.000332774	0.000340283	0.000328557	0.000329213	0.000326756	Dopaminergic synapse	Nervous system	Organismal Systems
ko04910	0.000264593	0.000253228	0.000249214	0.000256474	0.000254305	0.000257934	0.000247419	0.000251462	0.000268584	0.000262794	0.000244726	0.000248574	0.00024025	0.000248227	0.000244761	0.00024319	0.000244997	0.000250126	0.000237698	0.000247649	Insulin signaling pathway	Endocrine system	Organismal Systems
ko04911	9.96284e-06	4.8322e-06	3.75618e-06	1.73157e-05	6.49099e-06	2.38619e-06	2.86629e-06	2.59865e-06	3.49288e-06	3.64284e-06	3.87724e-06	3.23688e-06	1.65437e-06	5.35414e-06	3.00993e-06	2.58224e-06	2.94769e-06	4.19959e-06	3.48315e-06	3.48222e-06	Insulin secretion	Endocrine system	Organismal Systems
ko04912	5.03398e-06	6.93643e-06	8.336e-06	4.2678e-06	6.3381e-06	5.95167e-06	7.74696e-06	8.30872e-06	8.92302e-06	8.09952e-06	5.90144e-06	7.49725e-06	4.89983e-06	7.7137e-06	6.51248e-06	6.90675e-06	7.22546e-06	8.83981e-06	8.50909e-06	7.99634e-06	GnRH signaling pathway	Endocrine system	Organismal Systems
ko04913	0	0	0	0	0	0	0	0	0	4.54924e-08	0	0	0	0	0	0	8.92701e-08	0	0	9.29451e-08	Ovarian steroidogenesis	Endocrine system	Organismal Systems
ko04914	0.00012216	0.000114652	0.000109997	0.000123369	0.000117818	0.000116693	0.000110401	0.000109923	0.000115519	0.000111846	0.00011295	0.000110729	0.000116151	0.000111215	0.000120294	0.000109407	0.000107871	0.000110286	0.000106682	0.000106067	Progesterone-mediated oocyte maturation	Endocrine system	Organismal Systems
ko04915	0.00012216	0.000114652	0.000109997	0.000123369	0.000117818	0.000116693	0.000110401	0.000109923	0.000115519	0.000111846	0.00011295	0.000110729	0.000116151	0.000111215	0.000120294	0.000109407	0.000107871	0.000110286	0.000106682	0.000106067	Estrogen signaling pathway	Endocrine system	Organismal Systems
ko04916	5.94958e-05	6.75163e-05	6.54244e-05	5.15086e-05	6.56398e-05	6.61731e-05	6.66966e-05	6.79994e-05	5.93441e-05	6.77507e-05	6.82262e-05	6.90292e-05	7.15623e-05	6.41855e-05	6.38834e-05	6.61786e-05	6.64606e-05	6.67313e-05	6.0297e-05	6.45661e-05	Melanogenesis	Endocrine system	Organismal Systems
ko04917	4.26166e-05	1.31677e-05	9.99129e-06	7.8152e-05	2.73293e-05	6.77772e-06	7.17271e-06	6.92249e-06	1.23582e-05	8.10297e-06	1.31825e-05	8.14486e-06	4.88292e-06	1.51898e-05	1.82273e-05	6.56991e-06	9.06011e-06	8.69319e-06	8.35208e-06	1.05763e-05	Prolactin signaling pathway	Endocrine system	Organismal Systems
ko04918	0.000496706	0.000449829	0.000429685	0.000532667	0.000466652	0.00043769	0.000426999	0.000425839	0.000418205	0.000429164	0.000446464	0.000430405	0.000448136	0.000434626	0.000419478	0.000426166	0.00042228	0.000423204	0.000406468	0.00041694	Thyroid hormone synthesis	Endocrine system	Organismal Systems
ko04919	0.000304771	0.00033941	0.00033258	0.000269599	0.000325215	0.000325587	0.0003379	0.000349315	0.000301774	0.000334285	0.000344975	0.00034703	0.00035651	0.000327658	0.00031795	0.000328453	0.000341335	0.000341773	0.000312927	0.00032997	Thyroid hormone signaling pathway	Endocrine system	Organismal Systems
ko04920	0.000877703	0.000980485	0.00104998	0.000806424	0.000949244	0.00100628	0.00103296	0.00104076	0.00103993	0.00103035	0.00100048	0.00104029	0.00101108	0.0010563	0.00102352	0.00104141	0.00104176	0.00106662	0.00110403	0.00108695	Adipocytokine signaling pathway	Endocrine system	Organismal Systems
ko04921	8.51824e-07	7.86801e-08	2.32809e-07	2.26031e-06	3.87549e-07	7.3147e-08	1.93449e-07	7.51751e-08	8.99101e-08	7.76776e-08	9.93577e-08	4.91536e-08	2.71452e-08	5.14975e-08	8.10084e-08	4.25081e-08	3.92048e-07	4.66279e-10	6.56144e-08	1.4985e-07	Oxytocin signaling pathway	Endocrine system	Organismal Systems
ko04922	0.000993125	0.000820056	0.000788779	0.0011818	0.000892	0.000786037	0.000774492	0.000773484	0.000814995	0.000793575	0.00080774	0.000780911	0.000767716	0.000809291	0.000774863	0.000771306	0.000786134	0.000771536	0.000764291	0.000783596	Glucagon signaling pathway	Endocrine system	Organismal Systems
ko04923	0	0	0	0	0	0	0	0	0	4.54924e-08	0	0	0	0	0	0	8.92701e-08	0	0	9.29451e-08	Regulation of lipolysis in adipocytes	Endocrine system	Organismal Systems
ko04924	1.93769e-07	3.11802e-07	2.62244e-07	2.59153e-07	2.18275e-07	1.85247e-07	6.39476e-07	2.27445e-07	7.29604e-07	1.6655e-07	5.947e-07	6.28756e-07	5.69791e-08	3.89113e-07	1.43582e-07	3.62748e-07	2.13096e-07	1.97702e-08	2.54631e-07	2.03151e-07	Renin secretion	Endocrine system	Organismal Systems
ko04925	9.96284e-06	4.8322e-06	3.75618e-06	1.73157e-05	6.49099e-06	2.38619e-06	2.86629e-06	2.59865e-06	3.49288e-06	3.64284e-06	3.87724e-06	3.23688e-06	1.65437e-06	5.35414e-06	3.00993e-06	2.58224e-06	2.94769e-06	4.19959e-06	3.48315e-06	3.48222e-06	Aldosterone synthesis and secretion	Endocrine system	Organismal Systems
ko04928	5.82468e-06	7.02037e-06	8.58984e-06	6.65091e-06	6.76696e-06	5.96633e-06	7.759e-06	8.30872e-06	9.09211e-06	8.09952e-06	5.92375e-06	7.50828e-06	4.90346e-06	7.74494e-06	1.53787e-05	6.96154e-06	7.42128e-06	8.97903e-06	8.63012e-06	8.53164e-06	Parathyroid hormone synthesis, secretion and action	Endocrine system	Organismal Systems
ko04930	0.000256221	0.00025027	0.000240532	0.000256591	0.000251174	0.000245874	0.000241661	0.000244996	0.000235599	0.000245911	0.000249689	0.000245892	0.000252787	0.000240159	0.000247077	0.00024242	0.000241099	0.000240401	0.000227697	0.000238862	Type II diabetes mellitus	Endocrine and metabolic diseases	Human Diseases
ko04931	0.000332309	0.000313198	0.00031527	0.000348389	0.000318694	0.000310828	0.000310625	0.000313859	0.000325168	0.00031881	0.000304495	0.000309683	0.000293605	0.000312892	0.000302825	0.000304527	0.000312307	0.000312954	0.00031141	0.000313037	Insulin resistance	Endocrine and metabolic diseases	Human Diseases
ko04932	0.000599163	0.000692558	0.000703238	0.000515787	0.000660814	0.000691949	0.000709607	0.000710961	0.00063777	0.000693162	0.000708603	0.000708198	0.000744349	0.00069444	0.000718023	0.000715865	0.000693332	0.000698879	0.000693583	0.000694785	Non-alcoholic fatty liver disease (NAFLD)	Endocrine and metabolic diseases	Human Diseases
ko04934	0.000137577	0.000132065	0.000126921	0.000130846	0.000126231	0.000130383	0.000127157	0.000126281	0.000135435	0.00013188	0.000124887	0.000126062	0.000126007	0.000125487	0.000123723	0.000127059	0.000128839	0.000125845	0.00012622	0.000129557	Cushing's syndrome	Endocrine and metabolic diseases	Human Diseases
ko04940	0.000358121	0.000332662	0.00032749	0.000368823	0.000343539	0.000348091	0.000329514	0.000324477	0.000341527	0.000327502	0.000339216	0.000329054	0.000345077	0.000336141	0.000352725	0.000337297	0.000337015	0.000324374	0.000343709	0.000327427	Type I diabetes mellitus	Endocrine and metabolic diseases	Human Diseases
ko04960	9.96284e-06	4.8322e-06	3.75618e-06	1.73157e-05	6.49099e-06	2.38619e-06	2.86629e-06	2.59865e-06	3.49288e-06	3.64284e-06	3.87724e-06	3.23688e-06	1.65437e-06	5.35414e-06	3.00993e-06	2.58224e-06	2.94769e-06	4.19959e-06	3.48315e-06	3.48222e-06	Aldosterone-regulated sodium reabsorption	Excretory system	Organismal Systems
ko04961	9.96284e-06	4.83842e-06	3.75618e-06	1.73405e-05	6.49728e-06	2.39228e-06	2.86629e-06	2.59865e-06	3.50578e-06	3.64284e-06	3.87724e-06	3.2426e-06	1.65625e-06	5.35414e-06	3.01162e-06	2.58224e-06	2.94769e-06	4.19959e-06	3.48315e-06	3.48222e-06	Endocrine and other factor-regulated calcium reabsorption	Excretory system	Organismal Systems
ko04962	1.56887e-07	1.6058e-07	1.01776e-07	2.3974e-07	8.17354e-09	1.99356e-07	7.2867e-08	1.15746e-07	6.29464e-07	7.36544e-08	5.16349e-08	0	0	1.21973e-07	0	0	1.95818e-07	0	1.76455e-08	0	Vasopressin-regulated water reabsorption	Excretory system	Organismal Systems
ko04964	0.00023963	0.000267449	0.000265632	0.000220457	0.000255605	0.000259543	0.00026756	0.000273082	0.000256544	0.000270367	0.000266948	0.000271459	0.000267204	0.000265082	0.000259382	0.000261822	0.000267279	0.000273093	0.000257716	0.000269916	Proximal tubule bicarbonate reclamation	Excretory system	Organismal Systems
ko04970	9.96284e-06	4.8322e-06	3.75618e-06	1.73157e-05	6.49099e-06	2.38619e-06	2.86629e-06	2.59865e-06	3.49288e-06	3.64284e-06	3.87724e-06	3.23688e-06	1.65437e-06	5.35414e-06	3.00993e-06	2.58224e-06	2.94769e-06	4.19959e-06	3.48315e-06	3.48222e-06	Salivary secretion	Digestive system	Organismal Systems
ko04971	9.96284e-06	4.8322e-06	3.75618e-06	1.73157e-05	6.49099e-06	2.38619e-06	2.86629e-06	2.59865e-06	3.49288e-06	3.64284e-06	3.87724e-06	3.23688e-06	1.65437e-06	5.35414e-06	3.00993e-06	2.58224e-06	2.94769e-06	4.19959e-06	3.48315e-06	3.48222e-06	Gastric acid secretion	Digestive system	Organismal Systems
ko04972	1.00356e-05	4.9231e-06	3.86857e-06	1.73743e-05	6.56945e-06	2.43296e-06	3.12941e-06	2.68231e-06	3.60778e-06	3.66935e-06	3.9167e-06	3.28358e-06	1.77723e-06	5.43856e-06	3.1008e-06	2.74067e-06	2.94769e-06	4.34325e-06	3.83606e-06	3.5433e-06	Pancreatic secretion	Digestive system	Organismal Systems
ko04973	5.75157e-05	2.32322e-05	2.11688e-05	0.000108727	3.94833e-05	1.68406e-05	2.107e-05	1.88206e-05	2.88866e-05	2.52506e-05	2.40835e-05	1.98006e-05	1.10952e-05	2.86393e-05	3.39603e-05	1.60948e-05	2.26108e-05	2.12198e-05	1.94031e-05	2.5919e-05	Carbohydrate digestion and absorption	Digestive system	Organismal Systems
ko04974	2.3022e-05	1.88426e-05	2.05101e-05	2.92879e-05	2.06635e-05	1.65296e-05	2.16626e-05	1.98553e-05	2.18317e-05	2.35883e-05	1.74633e-05	1.86288e-05	1.03664e-05	2.18263e-05	1.5709e-05	1.76056e-05	1.95041e-05	2.2651e-05	2.30607e-05	2.21231e-05	Protein digestion and absorption	Digestive system	Organismal Systems
ko04976	2.57091e-05	2.74282e-05	3.28237e-05	3.34412e-05	2.33792e-05	1.95102e-05	3.30998e-05	2.96978e-05	2.91989e-05	2.8366e-05	2.41628e-05	2.03453e-05	2.1037e-05	3.35546e-05	3.09186e-05	2.63033e-05	2.31357e-05	2.40136e-05	3.36968e-05	3.33039e-05	Bile secretion	Digestive system	Organismal Systems
ko04978	0.000128293	0.000123964	0.000120565	0.00014581	0.000127073	0.000117606	0.00011826	0.000120655	0.000120335	0.000122409	0.00012248	0.000121862	0.000115539	0.000122647	0.000111489	0.000117967	0.000118983	0.000122756	0.000113412	0.00011977	Mineral absorption	Digestive system	Organismal Systems
ko04979	1.20491e-05	8.36228e-06	1.24838e-05	1.48269e-05	1.10789e-05	1.56973e-05	1.16404e-05	8.25944e-06	1.95191e-05	1.09098e-05	9.64342e-06	9.01182e-06	6.43815e-06	1.09651e-05	1.0576e-05	1.74717e-05	1.18247e-05	1.01369e-05	2.00587e-05	1.22608e-05	Cholesterol metabolism	Digestive system	Organismal Systems
ko05010	0.000768431	0.000831691	0.000832453	0.000698976	0.000804825	0.000831377	0.000834927	0.000835153	0.000787502	0.000828517	0.000836647	0.00083301	0.000868562	0.000823018	0.00087649	0.000841144	0.00081965	0.000822644	0.000815007	0.000823071	Alzheimer's disease	Neurodegenerative diseases	Human Diseases
ko05012	0.000598372	0.0006925	0.000703032	0.000513491	0.00066043	0.00069189	0.000709607	0.000710914	0.000637634	0.000693106	0.00070858	0.000708198	0.000747945	0.000695041	0.000724751	0.000716341	0.000693136	0.000699512	0.000693801	0.000694881	Parkinson's disease	Neurodegenerative diseases	Human Diseases
ko05014	0.000463959	0.000525858	0.00053443	0.000411406	0.000500038	0.000526014	0.000541313	0.000539391	0.000512058	0.000530441	0.000532553	0.000534837	0.000543605	0.000529364	0.000521644	0.000541088	0.000527053	0.000532449	0.000534838	0.000532885	Amyotrophic lateral sclerosis (ALS)	Neurodegenerative diseases	Human Diseases
ko05016	0.00085083	0.000952794	0.000962049	0.000767981	0.0009218	0.000954944	0.000971623	0.000972335	0.000897457	0.000954742	0.000973291	0.000973327	0.00101765	0.000957016	0.000993064	0.000979847	0.000955526	0.000961929	0.00095191	0.000956136	Huntington's disease	Neurodegenerative diseases	Human Diseases
ko05020	9.62318e-05	0.000105395	0.000103387	8.28512e-05	0.000100809	0.000108732	0.000106488	0.000105964	0.000106563	0.000106444	0.000106277	0.000107767	0.000109983	0.000102896	0.000104475	0.000105683	0.000105181	0.000105974	0.000101979	0.000102411	Prion diseases	Neurodegenerative diseases	Human Diseases
ko05030	0.000296075	0.000330607	0.000332112	0.000252884	0.00031535	0.000333094	0.000333254	0.000334074	0.00031011	0.00032452	0.000338404	0.000339204	0.000353126	0.000327894	0.000323785	0.000332627	0.000340104	0.000328557	0.000329213	0.000326756	Cocaine addiction	Substance dependence	Human Diseases
ko05031	0.000296075	0.000330607	0.000332112	0.000252884	0.00031535	0.000333094	0.000333254	0.000334074	0.00031011	0.00032452	0.000338404	0.000339204	0.000353126	0.000327894	0.000323785	0.000332627	0.000340104	0.000328557	0.000329213	0.000326756	Amphetamine addiction	Substance dependence	Human Diseases
ko05034	0.000296075	0.000330638	0.000332125	0.000252898	0.00031535	0.000333094	0.000333254	0.000334074	0.000310119	0.00032452	0.000338404	0.000339204	0.000353126	0.000327894	0.000323818	0.000332627	0.000340104	0.000328557	0.000329213	0.000326756	Alcoholism	Substance dependence	Human Diseases
ko05100	1.6755e-05	3.82379e-06	2.1054e-06	4.01781e-05	9.84338e-06	1.61982e-06	1.39416e-06	1.2217e-06	4.50466e-06	1.50495e-06	3.6619e-06	1.75516e-06	1.82481e-06	4.02626e-06	1.96499e-06	1.26549e-06	1.57584e-06	2.39339e-06	8.35713e-07	9.71934e-07	Bacterial invasion of epithelial cells	Infectious diseases: Bacterial	Human Diseases
ko05110	9.71527e-05	9.92919e-05	9.39462e-05	0.000106179	9.97489e-05	9.28279e-05	9.49231e-05	9.54647e-05	8.32064e-05	9.29961e-05	0.000100094	9.75272e-05	0.000102557	9.49748e-05	0.000116713	9.18101e-05	9.48147e-05	9.36681e-05	8.63865e-05	9.16532e-05	Vibrio cholerae infection	Infectious diseases: Bacterial	Human Diseases
ko05111	0.00748375	0.0079972	0.00782025	0.00700211	0.0078135	0.0078562	0.00795725	0.00799788	0.00754126	0.00795585	0.00799987	0.00801598	0.00809939	0.00780845	0.00842396	0.00782187	0.00782367	0.00792824	0.00754622	0.00777272	Biofilm formation - Vibrio cholerae	Cellular community - prokaryotes	Cellular Processes
ko05120	0.000552192	0.000574922	0.000556717	0.00052376	0.000563906	0.00056934	0.000562296	0.000567495	0.000534902	0.000561661	0.000575807	0.000568749	0.000601286	0.000554195	0.000586145	0.00055391	0.000553237	0.000557284	0.000526445	0.000545358	Epithelial cell signaling in Helicobacter pylori infection	Infectious diseases: Bacterial	Human Diseases
ko05131	4.49085e-09	3.05339e-07	8.855e-09	6.81497e-07	5.15228e-07	3.87111e-07	1.5218e-07	2.36751e-07	3.42418e-07	2.84781e-09	1.58246e-08	2.64252e-07	1.03783e-07	1.51308e-07	8.48166e-08	3.02994e-09	6.19368e-07	2.01037e-07	0	8.6082e-09	Shigellosis	Infectious diseases: Bacterial	Human Diseases
ko05132	0.00100406	0.00113423	0.00111694	0.000891374	0.00108387	0.00111218	0.00113533	0.00114369	0.00106012	0.00112273	0.00114029	0.00114545	0.00117672	0.00109826	0.00120058	0.00110797	0.00111207	0.00112703	0.00105188	0.00109767	Salmonella infection	Infectious diseases: Bacterial	Human Diseases
ko05133	0.00222839	0.0025019	0.0024607	0.00192238	0.0024067	0.00247796	0.00251742	0.00253771	0.00227013	0.00250233	0.00254415	0.00255096	0.00264595	0.00243835	0.00248063	0.00249471	0.00248094	0.00250964	0.00237038	0.00243727	Pertussis	Infectious diseases: Bacterial	Human Diseases
ko05134	0.00145954	0.00152933	0.00152309	0.00134946	0.00149345	0.00153676	0.00153222	0.0015211	0.00148836	0.00151738	0.00153831	0.00153244	0.00158171	0.00151803	0.00157231	0.00152768	0.00152296	0.00151164	0.00150737	0.00150896	Legionellosis	Infectious diseases: Bacterial	Human Diseases
ko05140	0	0	0	0	0	0	0	0	0	4.54924e-08	0	0	0	0	0	0	8.92701e-08	0	0	9.29451e-08	Leishmaniasis	Infectious diseases: Parasitic	Human Diseases
ko05142	1.08066e-05	1.37408e-05	1.95173e-05	9.12061e-06	1.36076e-05	1.64136e-05	1.96295e-05	1.79456e-05	2.46166e-05	1.89685e-05	1.58826e-05	1.83092e-05	1.17055e-05	2.01236e-05	2.54837e-05	2.02868e-05	2.09201e-05	2.0995e-05	2.748e-05	2.43345e-05	Chagas disease (American trypanosomiasis)	Infectious diseases: Parasitic	Human Diseases
ko05143	1.38972e-05	1.69707e-05	2.2289e-05	1.2424e-05	1.65018e-05	1.93386e-05	2.23908e-05	2.02857e-05	2.84598e-05	2.31257e-05	1.79753e-05	2.11559e-05	1.36689e-05	2.37619e-05	2.83565e-05	2.27329e-05	2.40997e-05	2.47671e-05	3.07851e-05	2.80555e-05	African trypanosomiasis	Infectious diseases: Parasitic	Human Diseases
ko05145	0.000296145	0.000343096	0.000351777	0.000255606	0.000327015	0.000344153	0.000354171	0.000352276	0.000317068	0.000341384	0.000354345	0.000350585	0.000372195	0.000347969	0.000345036	0.000357613	0.000344087	0.000345895	0.000349192	0.000346082	Toxoplasmosis	Infectious diseases: Parasitic	Human Diseases
ko05146	0.000100667	0.00011096	0.000109354	8.79686e-05	0.0001049	0.000109506	0.000111788	0.000113668	0.00010992	0.000114185	0.000110355	0.000111547	0.000111057	0.000107203	0.000102347	0.00010818	0.000110434	0.000111842	0.000103574	0.000112363	Amoebiasis	Infectious diseases: Parasitic	Human Diseases
ko05150	0.000343486	0.000234295	0.000218971	0.000502604	0.000283694	0.000209269	0.000209264	0.000211481	0.000219406	0.000209632	0.000231581	0.000216054	0.000209152	0.000234806	0.000216381	0.00021066	0.000214576	0.000219075	0.00021337	0.000211956	Staphylococcus aureus infection	Infectious diseases: Bacterial	Human Diseases
ko05152	0.0012735	0.00125632	0.00123092	0.00121507	0.00124962	0.00127409	0.00123762	0.00122981	0.00122635	0.00123697	0.0012548	0.00123975	0.00128858	0.00123237	0.00126201	0.00124319	0.00123106	0.0012235	0.00122069	0.00121262	Tuberculosis	Infectious diseases: Bacterial	Human Diseases
ko05160	7.90697e-07	5.76484e-08	2.06049e-07	2.29657e-06	3.83135e-07	5.8906e-08	0	4.65507e-08	1.53238e-07	5.6324e-08	2.23168e-08	0	0	0	0	0	1.95818e-07	0	0	0	Hepatitis C	Infectious diseases: Viral	Human Diseases
ko05161	0.000296936	0.000343096	0.000351983	0.000257853	0.000327398	0.000344153	0.000354171	0.000352276	0.000317106	0.000341384	0.000354367	0.000350585	0.000368599	0.000347368	0.000338307	0.000357137	0.000344283	0.000345262	0.000348974	0.000345987	Hepatitis B	Infectious diseases: Viral	Human Diseases
ko05162	7.90697e-07	5.76484e-08	2.06049e-07	2.29657e-06	3.83135e-07	5.8906e-08	0	4.65507e-08	1.53238e-07	5.6324e-08	2.23168e-08	0	0	0	0	0	1.95818e-07	0	0	0	Measles	Infectious diseases: Viral	Human Diseases
ko05163	0.000296145	0.000343096	0.000351777	0.000255606	0.000327015	0.000344153	0.000354171	0.000352276	0.000317068	0.00034143	0.000354345	0.000350585	0.000368599	0.000347368	0.000338307	0.000357137	0.000344177	0.000345262	0.000348974	0.00034608	Human cytomegalovirus infection	Infectious diseases: Viral	Human Diseases
ko05164	0.000297021	0.000343385	0.000352507	0.000258085	0.000327608	0.000344377	0.00035447	0.000352464	0.000317407	0.000341467	0.000354407	0.000350696	0.000368722	0.00034749	0.000338453	0.000357321	0.000344433	0.000345455	0.000349358	0.000346048	Influenza A	Infectious diseases: Viral	Human Diseases
ko05165	0.000257012	0.000250301	0.000240752	0.000258928	0.000251557	0.000245874	0.000241661	0.000244996	0.000235647	0.000245956	0.000249711	0.000245892	0.000252787	0.000240307	0.00024711	0.00024242	0.000241776	0.000240401	0.000227697	0.000238955	Human papillomavirus infection	Infectious diseases: Viral	Human Diseases
ko05166	1.36305e-05	8.36228e-06	1.28959e-05	1.93211e-05	1.18452e-05	1.56973e-05	1.16404e-05	8.25944e-06	1.95958e-05	1.09098e-05	9.68806e-06	9.01182e-06	6.43815e-06	1.09651e-05	1.0576e-05	1.74717e-05	1.2608e-05	1.01369e-05	2.00587e-05	1.22608e-05	HTLV-I infection	Infectious diseases: Viral	Human Diseases
ko05167	0.000296145	0.000343096	0.000351777	0.000255606	0.000327015	0.000344153	0.000354171	0.000352276	0.000317068	0.00034143	0.000354345	0.000350585	0.000368599	0.000347368	0.000338307	0.000357137	0.000344177	0.000345262	0.000348974	0.00034608	Kaposi's sarcoma-associated herpesvirus infection	Infectious diseases: Viral	Human Diseases
ko05168	0.000297732	0.000343161	0.000352189	0.000260149	0.000327835	0.000344212	0.000354171	0.000352322	0.00031726	0.00034144	0.000354404	0.000350597	0.000368599	0.000347403	0.000338307	0.000357137	0.000344871	0.000345262	0.000348974	0.000345987	Herpes simplex infection	Infectious diseases: Viral	Human Diseases
ko05169	3.10141e-06	1.66605e-08	8.89757e-07	8.89185e-06	1.59516e-06	5.1687e-10	9.36572e-09	2.57954e-08	1.61608e-07	3.82289e-09	1.03215e-07	3.39738e-08	0	1.45217e-07	5.89458e-10	1.06048e-08	2.06998e-06	2.32591e-09	9.60121e-08	0	Epstein-Barr virus infection	Infectious diseases: Viral	Human Diseases
ko05200	0.00169337	0.00183368	0.00184651	0.00149302	0.00176381	0.00186821	0.00187224	0.00185695	0.00178503	0.00183273	0.00184431	0.00182694	0.00189252	0.00182956	0.00180318	0.00189513	0.00182283	0.0018236	0.00189508	0.00183121	Pathways in cancer	Cancers: Overview	Human Diseases
ko05203	0.000259317	0.00025031	0.000241436	0.000265496	0.000252715	0.000245874	0.00024167	0.000245003	0.00023577	0.000245915	0.000249778	0.000245913	0.000252787	0.000240171	0.000247111	0.00024243	0.000242881	0.000240403	0.000227697	0.000238862	Viral carcinogenesis	Cancers: Overview	Human Diseases
ko05204	0.00122239	0.00136018	0.00140459	0.00105477	0.00129656	0.00139638	0.00142401	0.00140822	0.00137096	0.00139346	0.00136604	0.00136826	0.00138376	0.00138853	0.00133824	0.00144227	0.00137649	0.00138177	0.00147491	0.00141175	Chemical carcinogenesis	Cancers: Overview	Human Diseases
ko05205	0.000144969	0.000124841	0.000119157	0.00016198	0.000131275	0.000122488	0.000117508	0.000117736	0.00012416	0.000122185	0.000120777	0.000118145	0.000120173	0.000120671	0.000125681	0.00011737	0.000117746	0.000117603	0.000113988	0.000117215	Proteoglycans in cancer	Cancers: Overview	Human Diseases
ko05206	0.000142045	0.000133934	0.000137738	0.000169352	0.000143317	0.000134968	0.000133553	0.000135211	0.00014116	0.000135838	0.000134938	0.000134816	0.000131433	0.00013962	0.000137683	0.000138541	0.000135492	0.000136643	0.00014164	0.000139618	MicroRNAs in cancer	Cancers: Overview	Human Diseases
ko05210	0.000296145	0.000343096	0.000351777	0.000255606	0.000327015	0.000344153	0.000354171	0.000352276	0.000317068	0.000341384	0.000354345	0.000350585	0.000368599	0.000347368	0.000338307	0.000357137	0.000344087	0.000345262	0.000348974	0.000345987	Colorectal cancer	Cancers: Specific types	Human Diseases
ko05211	0.000137577	0.000132065	0.000126921	0.000130846	0.000126231	0.000130383	0.000127157	0.000126281	0.000135435	0.00013188	0.000124887	0.000126062	0.000126007	0.000125487	0.000123723	0.000127059	0.000128839	0.000125845	0.00012622	0.000129557	Renal cell carcinoma	Cancers: Specific types	Human Diseases
ko05212	0	0	0	0	0	0	0	0	0	0	0	0	0	0	0	0	1.95818e-07	0	0	0	Pancreatic cancer	Cancers: Specific types	Human Diseases
ko05215	0.00012216	0.000114652	0.000109997	0.000123369	0.000117818	0.000116693	0.000110401	0.000109923	0.000115519	0.000111846	0.00011295	0.000110729	0.000116151	0.000111215	0.000120294	0.000109407	0.000107871	0.000110286	0.000106682	0.000106067	Prostate cancer	Cancers: Specific types	Human Diseases
ko05219	0.00016964	0.000166114	0.000166496	0.000179885	0.000172595	0.000166891	0.000167403	0.000167451	0.000156758	0.000165531	0.000174166	0.000170929	0.000176152	0.000167968	0.000171273	0.0001678	0.000169882	0.000168575	0.000162723	0.000163792	Bladder cancer	Cancers: Specific types	Human Diseases
ko05222	0.000296145	0.000343096	0.000351777	0.000255606	0.000327015	0.000344153	0.000354171	0.000352276	0.000317068	0.00034143	0.000354345	0.000350585	0.000368599	0.000347368	0.000338307	0.000357137	0.000344177	0.000345262	0.000348974	0.00034608	Small cell lung cancer	Cancers: Specific types	Human Diseases
ko05224	0	0	0	7.69185e-08	0	0	0	0	0	0	0	0	0	1.4789e-07	0	0	0	0	0	0	Breast cancer	Cancers: Specific types	Human Diseases
ko05225	0.00113748	0.00124387	0.00125782	0.000983126	0.00119274	0.00127698	0.00128051	0.00126847	0.00121701	0.00124757	0.00125213	0.00123957	0.00128176	0.00124534	0.00122086	0.00130153	0.00124175	0.00124221	0.0013132	0.00124951	Hepatocellular carcinoma	Cancers: Specific types	Human Diseases
ko05230	0.000982888	0.000852395	0.000830168	0.0011337	0.000912384	0.000825481	0.000819622	0.00081988	0.000857151	0.000834899	0.000847344	0.000824462	0.00080959	0.000846897	0.000835066	0.000820466	0.000832527	0.000818172	0.00081439	0.000833773	Central carbon metabolism in cancer	Cancers: Overview	Human Diseases
ko05231	0.000125435	0.00011812	0.000112302	0.000122548	0.00011908	0.000118222	0.000113441	0.000113	0.000118254	0.00011355	0.000114284	0.000111361	0.00011503	0.000110981	0.000115171	0.000110066	0.000109405	0.000110772	0.000106772	0.00010652	Choline metabolism in cancer	Cancers: Overview	Human Diseases
ko05322	2.10209e-06	1.63398e-06	2.17378e-06	5.91754e-07	1.59953e-06	2.92566e-06	2.95406e-06	2.1626e-06	4.15284e-06	3.18221e-06	2.05044e-06	2.07455e-06	1.71286e-06	2.00653e-06	2.28685e-06	3.76908e-06	2.19554e-06	3.22766e-06	2.78695e-06	3.02933e-06	Systemic lupus erythematosus	Immune diseases	Human Diseases
ko05323	0	1.67097e-08	0	1.98401e-08	5.95988e-09	0	1.72127e-08	0	1.52022e-08	1.03983e-07	0	1.79206e-08	0	0	2.65052e-08	1.80281e-07	1.20947e-07	0	0	3.52812e-08	Rheumatoid arthritis	Immune diseases	Human Diseases
ko05340	0.000240899	0.00022477	0.000218461	0.000276094	0.000235853	0.000209723	0.000216817	0.000220196	0.000205712	0.000218227	0.000228186	0.00022667	0.000222128	0.000221079	0.000226359	0.000212095	0.000224998	0.000221545	0.00020452	0.000218895	Primary immunodeficiency	Immune diseases	Human Diseases
ko05410	1.4936e-06	2.44554e-06	2.14858e-06	1.14714e-06	1.61609e-06	1.43251e-06	2.99058e-06	2.4639e-06	3.0272e-06	2.60725e-06	2.61809e-06	2.88937e-06	8.75054e-07	2.26085e-06	1.60646e-06	2.1815e-06	3.70707e-06	2.33618e-06	2.4908e-06	3.87533e-06	Hypertrophic cardiomyopathy (HCM)	Cardiovascular diseases	Human Diseases
ko05414	1.29984e-06	2.13374e-06	1.88633e-06	8.87991e-07	1.39781e-06	1.24726e-06	2.35111e-06	2.23646e-06	2.29759e-06	2.44071e-06	2.02339e-06	2.26062e-06	8.18075e-07	1.87174e-06	1.46288e-06	1.81875e-06	3.49397e-06	2.31641e-06	2.23617e-06	3.67218e-06	Dilated cardiomyopathy (DCM)	Cardiovascular diseases	Human Diseases
ko05416	0.000296145	0.000343096	0.000351777	0.000255606	0.000327015	0.000344153	0.000354171	0.000352276	0.000317068	0.000341384	0.000354345	0.000350585	0.000368599	0.000347368	0.000338307	0.000357137	0.000344087	0.000345262	0.000348974	0.000345987	Viral myocarditis	Cardiovascular diseases	Human Diseases
ko05418	0.00186317	0.00195362	0.00194205	0.00169232	0.00189834	0.0019733	0.00196889	0.00195948	0.00190242	0.00194599	0.00195716	0.00193678	0.00199517	0.00193196	0.00192716	0.00197826	0.00192981	0.00193236	0.0019686	0.00193244	Fluid shear stress and atherosclerosis	Cardiovascular diseases	Human Diseases

## Sheet: TableS4
Table S2: Differentially abundant ASVs found in PMA treated and control digesta samples.
ASV	baseMean	log2FoldChange	lfcSE	stat	pvalue	padj	Domain	Phylum	Class	Order	Family	Genus	ASV	Confidence
0ca506f169d4395ad012fef6d0024778	13.1037	-7.62378	2.74922	-2.77307	0.00555302	0.0242357	Bacteria	Actinobacteria	Coriobacteriia	Coriobacteriales	Eggerthellaceae	Paraeggerthella	0ca506f169d4395ad012fef6d0024778	0.755079
975687db9563a26522f7df6ae4db9672	31.3559	-8.88483	2.49988	-3.5541	0.000379275	0.00361716	Bacteria	Actinobacteria	Coriobacteriia	Coriobacteriales	Coriobacteriales Incertae Sedis	uncultured	975687db9563a26522f7df6ae4db9672	0.870896
16e45dbd865c5c34ea700db9a7de65e9	11.4945	-7.4338	3.03087	-2.4527	0.0141789	0.048681	Bacteria	Actinobacteria	Actinobacteria	Actinomycetales	Actinomycetaceae	Trueperella	16e45dbd865c5c34ea700db9a7de65e9	0.997175
df058c5dc742aee3188a79190c2860e1	14.7886	-7.80003	2.13996	-3.64495	0.000267444	0.00281089	Bacteria	Actinobacteria	Actinobacteria	Micrococcales	Brevibacteriaceae	Brevibacterium	df058c5dc742aee3188a79190c2860e1	0.999995
86df7218ed8557a0d33483e63be71322	10.0815	-22.0891	3.03147	-7.28658	3.17912e-13	2.72874e-11	Bacteria	Proteobacteria	Alphaproteobacteria	Rhodobacterales	Rhodobacteraceae	NA	86df7218ed8557a0d33483e63be71322	0.999996
c1db7c310d313b1ae3a019223850a144	99.4563	-25.1725	3.02673	-8.31675	9.04082e-17	4.65602e-14	Bacteria	Proteobacteria	Alphaproteobacteria	Rhodobacterales	Rhodobacteraceae	Albimonas	c1db7c310d313b1ae3a019223850a144	0.937905
14442ca78c5c727cf8aa4926d3d2d5c7	6.43498	-21.4716	3.03444	-7.07597	1.48402e-12	8.49189e-11	Bacteria	Proteobacteria	Alphaproteobacteria	Rhizobiales	Xanthobacteraceae	Rhodoplanes	14442ca78c5c727cf8aa4926d3d2d5c7	0.99849
e3bc742d6770dd8c80bcd6e56435c04d	5.36227	-6.34412	2.18443	-2.90424	0.00368141	0.0175549	Bacteria	Proteobacteria	Gammaproteobacteria	Pseudomonadales	Moraxellaceae	Enhydrobacter	e3bc742d6770dd8c80bcd6e56435c04d	0.999999
7c393bac925a0dc8f34832ecd7c0d1d9	23.8586	-23.2491	3.02843	-7.67694	1.62936e-14	1.67825e-12	Bacteria	Spirochaetes	Spirochaetia	Brevinematales	Brevinemataceae	Brevinema	7c393bac925a0dc8f34832ecd7c0d1d9	0.97651
9c15036b8150b1dbcfa1ace82d2def35	21.6341	-8.34833	2.78555	-2.99701	0.0027264	0.0141828	Archaea	Euryarchaeota	Methanobacteria	Methanobacteriales	Methanobacteriaceae	Methanobrevibacter	9c15036b8150b1dbcfa1ace82d2def35	0.999677
46c02f4d6969285e6823dd4666774a95	30.9049	-8.86426	2.48835	-3.5623	0.000367621	0.00361716	Archaea	Euryarchaeota	Methanobacteria	Methanobacteriales	Methanobacteriaceae	Methanobrevibacter	46c02f4d6969285e6823dd4666774a95	0.994243
858e4909591a29f819926fb9faf4db4d	12.6055	-7.5666	2.76547	-2.7361	0.00621725	0.0259817	Archaea	Euryarchaeota	Methanobacteria	Methanobacteriales	Methanobacteriaceae	Methanobrevibacter	858e4909591a29f819926fb9faf4db4d	0.995351
d8f74b52d2f1e3d2c0c5f1ceae3e7c83	6.00599	-21.393	3.03502	-7.04873	1.80552e-12	9.29845e-11	Bacteria	Bacteroidetes	Bacteroidia	Sphingobacteriales	env.OPS 17	NA	d8f74b52d2f1e3d2c0c5f1ceae3e7c83	1
18f18bfa4e2441e7bf46630690d35e5f	21.0883	-8.31151	2.77617	-2.99387	0.00275463	0.0141863	Bacteria	Firmicutes	Clostridia	Clostridiales	Eubacteriaceae	Eubacterium	18f18bfa4e2441e7bf46630690d35e5f	0.97582
7ecea2d7a278082fc52febaf40c9ef99	9.75833	-7.19481	2.76669	-2.60051	0.00930853	0.0355103	Bacteria	Firmicutes	Erysipelotrichia	Erysipelotrichales	Erysipelotrichaceae	Erysipelothrix	7ecea2d7a278082fc52febaf40c9ef99	0.998745
f264b3ad15018a33374aa61bf945bac7	7.13588	-6.74901	2.43858	-2.7676	0.00564714	0.02435	Bacteria	Firmicutes	Erysipelotrichia	Erysipelotrichales	Erysipelotrichaceae	Erysipelothrix	f264b3ad15018a33374aa61bf945bac7	0.999886
39fdf06bc6d7b01063a1deabc2cdbf5a	27.415	-8.69193	2.45853	-3.53543	0.000407119	0.00374404	Bacteria	Firmicutes	Erysipelotrichia	Erysipelotrichales	Erysipelotrichaceae	Erysipelothrix	39fdf06bc6d7b01063a1deabc2cdbf5a	0.882737
6e632ad1b53c0d9bbc0d8842022f2530	8.69463	-7.02985	2.18441	-3.21819	0.00129003	0.00851748	Bacteria	Firmicutes	Erysipelotrichia	Erysipelotrichales	Erysipelotrichaceae	Erysipelothrix	6e632ad1b53c0d9bbc0d8842022f2530	0.91401
f90f46c55d16c20f280c2c94b4b75e4c	10.7132	-7.3349	2.73525	-2.68162	0.00732662	0.0292497	Bacteria	Firmicutes	Erysipelotrichia	Erysipelotrichales	Erysipelotrichaceae	Erysipelothrix	f90f46c55d16c20f280c2c94b4b75e4c	0.885435
d9acd004709b47a2e7d9aa2a525ed751	10.6674	-7.32576	2.74301	-2.6707	0.00756937	0.0297575	Bacteria	Firmicutes	Erysipelotrichia	Erysipelotrichales	Erysipelotrichaceae	Erysipelatoclostridium	d9acd004709b47a2e7d9aa2a525ed751	0.999999
b8fbe7e4d29d90cf5ab22b3b4985ec70	40.6061	-9.25907	2.80294	-3.30334	0.000955412	0.00682338	Bacteria	RsaHF231	unclassified_RsaHF231	unclassified_RsaHF232	unclassified_RsaHF233	unclassified_RsaHF234	b8fbe7e4d29d90cf5ab22b3b4985ec70	0.999996
8ad9357b761d4286600695bf4444a174	62.9639	-9.89255	2.82488	-3.50193	0.0004619	0.00399555	Bacteria	Firmicutes	Clostridia	Clostridiales	Family XI	unclassified_Clostridiales	8ad9357b761d4286600695bf4444a174	0.994301
17e0668aa4e50466322115ead8f46498	124.553	-7.84337	2.21295	-3.5443	0.000393657	0.00368607	Bacteria	Firmicutes	Clostridia	Clostridiales	Family XI	W5053	17e0668aa4e50466322115ead8f46498	0.828412
4968b315804462a5abe3b8459f4520dd	34.1788	-9.009	2.22241	-4.0537	5.04143e-05	0.000649084	Bacteria	Firmicutes	Clostridia	Clostridiales	Family XI	W5053	4968b315804462a5abe3b8459f4520dd	0.801858
327efc0bd4d55cd58638bd050aa9cece	11.1448	-7.38691	3.03102	-2.4371	0.0148054	0.0498353	Bacteria	Firmicutes	Clostridia	Clostridiales	Family XI	W5053	327efc0bd4d55cd58638bd050aa9cece	0.99575
cb857c88f91d39c519bdf505b7eaf8b4	36.8523	-9.11873	2.49585	-3.65356	0.000258633	0.00277492	Bacteria	Firmicutes	Clostridia	Clostridiales	Family XI	unclassified_Clostridiales	cb857c88f91d39c519bdf505b7eaf8b4	0.995492
9ddb10fd3868997d9a87b34b47379029	11.2928	-7.40718	2.76052	-2.68325	0.00729103	0.0292497	Bacteria	Firmicutes	Clostridia	Clostridiales	Family XI	Gallicola	9ddb10fd3868997d9a87b34b47379029	0.998412
7e289929b4fabb1c1d04204b5b23ee88	20.3255	-8.25897	2.45979	-3.35759	0.000786253	0.00604359	Bacteria	Firmicutes	Clostridia	Clostridiales	Family XI	Gallicola	7e289929b4fabb1c1d04204b5b23ee88	0.845397
190711d0cb576b79afb5d41a0348487e	142.535	-11.0717	2.2518	-4.91679	8.79729e-07	3.0204e-05	Bacteria	Firmicutes	Clostridia	Clostridiales	Family XI	Gallicola	190711d0cb576b79afb5d41a0348487e	0.950173
b240d8cb574c762139902755f99e1eed	14.0702	-7.7257	2.76372	-2.7954	0.00518359	0.0234171	Bacteria	Firmicutes	Clostridia	Clostridiales	Family XI	Peptoniphilus	b240d8cb574c762139902755f99e1eed	0.964601
fdd6a01bc8004b738c5434138f72e89c	14.6262	-7.78195	2.46516	-3.15678	0.00159524	0.00989818	Bacteria	Firmicutes	Clostridia	Clostridiales	Family XI	Peptoniphilus	fdd6a01bc8004b738c5434138f72e89c	0.999059
c6972512b70f3cab04ac837d5d4a4489	273.233	-12.011	2.20626	-5.44404	5.20841e-08	2.43848e-06	Bacteria	Firmicutes	Clostridia	Clostridiales	Family XI	Peptoniphilus	c6972512b70f3cab04ac837d5d4a4489	0.943665
c6d297b81168ed0df494a7d2af93c5b6	89.6939	-10.4032	2.52818	-4.11489	3.87358e-05	0.000539161	Bacteria	Firmicutes	Clostridia	Clostridiales	Family XI	Peptoniphilus	c6d297b81168ed0df494a7d2af93c5b6	0.837987
496d3c279b3f103096002e400a433491	33.8821	-8.99712	2.49078	-3.61217	0.000303651	0.00312761	Bacteria	Firmicutes	Clostridia	Clostridiales	Family XI	Peptoniphilus	496d3c279b3f103096002e400a433491	0.999999
4857183803c4b5ac8d1f6bd31e3d633d	259.713	-7.13343	2.26845	-3.14462	0.001663	0.0101958	Bacteria	Firmicutes	Clostridia	Clostridiales	Family XI	Peptoniphilus	4857183803c4b5ac8d1f6bd31e3d633d	1
1793c262030940ef8d7de4599d906d45	72.2661	-10.0909	2.24355	-4.49775	6.86766e-06	0.000168421	Bacteria	Firmicutes	Clostridia	Clostridiales	Family XI	Peptoniphilus	1793c262030940ef8d7de4599d906d45	0.94807
6e92179702bc6544462503dfd79d022b	11.3857	-7.4183	3.03092	-2.44754	0.0143833	0.0490557	Bacteria	Firmicutes	Clostridia	Clostridiales	Family XI	Peptoniphilus	6e92179702bc6544462503dfd79d022b	0.99892
4c99fef5d87efdb7206062e1bc247124	13.1841	-7.63219	3.03027	-2.51865	0.0117805	0.0418409	Bacteria	Firmicutes	Clostridia	Clostridiales	Family XI	Peptoniphilus	4c99fef5d87efdb7206062e1bc247124	0.999767
d93ea61c4a629ab942b4abdc4b5b1a70	26.8235	-8.65947	2.79122	-3.1024	0.00191961	0.0111079	Bacteria	Firmicutes	Clostridia	Clostridiales	Family XI	Peptoniphilus	d93ea61c4a629ab942b4abdc4b5b1a70	0.999999
83de68d0f4859b59a54ba066ac671d95	125.043	-10.8829	2.54666	-4.2734	1.92512e-05	0.000319818	Bacteria	Firmicutes	Clostridia	Clostridiales	Peptostreptococcaceae	unclassified_Peptostreptococcaceae	83de68d0f4859b59a54ba066ac671d95	0.998504
699ba94858442a6ebca7bd8ddd1c5aa0	10.4733	-7.30369	2.45386	-2.97641	0.00291648	0.0148712	Bacteria	Firmicutes	Clostridia	Clostridiales	Peptostreptococcaceae	NA	699ba94858442a6ebca7bd8ddd1c5aa0	0.998232
b6da58068d60acf36920270cd80cba5c	20.4073	-8.26414	2.47315	-3.34154	0.000833157	0.00630994	Bacteria	Firmicutes	Clostridia	Clostridiales	Peptostreptococcaceae	NA	b6da58068d60acf36920270cd80cba5c	0.974902
a0221024cf9db20d52c1ecb9c6e1d3c0	6.8143	-6.68267	2.41595	-2.76606	0.00567378	0.02435	Bacteria	Firmicutes	Clostridia	Clostridiales	Peptostreptococcaceae	Peptostreptococcus	a0221024cf9db20d52c1ecb9c6e1d3c0	0.999969
21a1896f566183d727a6e33ca7023a8d	1210.7	-10.3774	2.19684	-4.72378	2.31495e-06	7.01294e-05	Bacteria	Firmicutes	Clostridia	Clostridiales	Peptostreptococcaceae	Peptostreptococcus	21a1896f566183d727a6e33ca7023a8d	1
19f99c68c6abb4cb981924fbf60d75a5	186.226	-7.2833	2.20969	-3.29608	0.000980447	0.00682338	Bacteria	Firmicutes	Clostridia	Clostridiales	Peptostreptococcaceae	Peptostreptococcus	19f99c68c6abb4cb981924fbf60d75a5	1
5f7a083649c0a1155dc1b3398d91edd1	21.8195	-8.36141	2.76855	-3.02014	0.00252658	0.0134143	Bacteria	Firmicutes	Clostridia	Clostridiales	Peptostreptococcaceae	Peptostreptococcus	5f7a083649c0a1155dc1b3398d91edd1	1
3ed90c9b9f849540869fc261936cd973	29.2688	-8.78642	2.77545	-3.16576	0.0015468	0.00983458	Bacteria	Firmicutes	Clostridia	Clostridiales	Peptostreptococcaceae	Peptostreptococcus	3ed90c9b9f849540869fc261936cd973	1
c3df3aa9f2705257ec8d005bc57476ab	13.3202	-7.64686	3.03023	-2.52353	0.0116183	0.0417426	Bacteria	Firmicutes	Clostridia	Clostridiales	Peptostreptococcaceae	Peptostreptococcus	c3df3aa9f2705257ec8d005bc57476ab	1
908377fa4ac1e33ebe757fca3a96a002	30.2508	-8.83302	2.81681	-3.13582	0.00171372	0.0103831	Bacteria	Firmicutes	Clostridia	Clostridiales	Peptostreptococcaceae	Peptostreptococcus	908377fa4ac1e33ebe757fca3a96a002	1
ed0d4d27bee5335048cebc1224574d91	27.4005	-8.6907	2.78481	-3.12076	0.00180388	0.0108023	Bacteria	Firmicutes	Clostridia	Clostridiales	Peptostreptococcaceae	Peptostreptococcus	ed0d4d27bee5335048cebc1224574d91	0.903261
5130a910dcaa85b075bea22bfe3ac4d8	22.9445	-8.43326	2.79545	-3.01678	0.00255477	0.0134256	Bacteria	Firmicutes	Clostridia	Clostridiales	Family XIII	Mogibacterium	5130a910dcaa85b075bea22bfe3ac4d8	0.976756
d4ba9ed1250f8bc3470b7daed843245d	15.3423	-7.84982	2.81839	-2.78522	0.00534915	0.0239549	Bacteria	Firmicutes	Clostridia	Clostridiales	Family XIII	S5-A14a	d4ba9ed1250f8bc3470b7daed843245d	0.709312
f6f1ed607bf5f999da427b3bd010af4d	15.8288	-6.72664	2.63274	-2.555	0.0106187	0.0390618	Bacteria	Firmicutes	Clostridia	Clostridiales	Family XIII	[Eubacterium] nodatum group	f6f1ed607bf5f999da427b3bd010af4d	0.745359
da4937671d7eb6da3511874d953b2d6e	21.7553	-8.35617	2.56661	-3.25572	0.00113105	0.00776653	Bacteria	Firmicutes	Clostridia	Clostridiales	Family XIII	[Eubacterium] nodatum group	da4937671d7eb6da3511874d953b2d6e	0.737631
b86eec312daa887b1c5355f00da8153b	31.8609	-8.90858	2.78968	-3.19341	0.00140605	0.00905146	Bacteria	Firmicutes	Clostridia	Clostridiales	Family XIII	[Eubacterium] nodatum group	b86eec312daa887b1c5355f00da8153b	0.805372
dcf46733bc298c5f061c82fa7f960bcb	16.8901	-7.99028	2.7819	-2.87224	0.00407579	0.0189102	Bacteria	Firmicutes	Clostridia	Clostridiales	Family XIII	unclassified_Clostridiales	dcf46733bc298c5f061c82fa7f960bcb	0.999748
aad4d4914c18cb51296cd236d7e321f5	65.3877	-9.94681	2.57135	-3.86833	0.000109585	0.00134372	Bacteria	Firmicutes	Clostridia	Clostridiales	Family XIII	[Eubacterium] nodatum group	aad4d4914c18cb51296cd236d7e321f5	0.738382
ff817999cbdfa330acaab0f7346b5941	7.96984	-6.90178	2.80444	-2.46102	0.0138544	0.0478859	Bacteria	Firmicutes	Clostridia	Clostridiales	Family XIII	[Eubacterium] nodatum group	ff817999cbdfa330acaab0f7346b5941	0.740163
025df0fea5e47da1e48840f8d4c72cc8	22.3485	-8.3949	2.21855	-3.78397	0.000154349	0.0018486	Bacteria	Firmicutes	Clostridia	Clostridiales	Family XIII	Family XIII UCG-001	025df0fea5e47da1e48840f8d4c72cc8	0.948011
d19e6fe3dcb8ae3c0ec784f547a1d02d	9.06173	-7.08866	2.74299	-2.58428	0.00975826	0.0369522	Bacteria	Firmicutes	Clostridia	Clostridiales	Ruminococcaceae	[Eubacterium] coprostanoligenes group	d19e6fe3dcb8ae3c0ec784f547a1d02d	0.928706
61c27952b659f928173da12e0ca4d4a3	5.02633	-6.23595	2.45674	-2.5383	0.0111392	0.0406857	Bacteria	Firmicutes	Clostridia	Clostridiales	Ruminococcaceae	Intestinimonas	61c27952b659f928173da12e0ca4d4a3	0.94485
6704d55f23649d01763f5b078e61191f	10.1243	-7.25428	2.74475	-2.64296	0.00821838	0.0320641	Bacteria	Firmicutes	Clostridia	Clostridiales	Lachnospiraceae	NA	6704d55f23649d01763f5b078e61191f	0.99991
5d03476bf1ecc5c6a0fa9ed1bd9ad2c6	13.901	-7.70817	2.47476	-3.11471	0.00184123	0.0108993	Bacteria	Firmicutes	Clostridia	Clostridiales	Lachnospiraceae	NA	5d03476bf1ecc5c6a0fa9ed1bd9ad2c6	0.999875
c591f2cfdc76a144d9176ae20465e106	52.5768	-9.63214	2.82426	-3.41051	0.000648425	0.00513752	Bacteria	Firmicutes	Clostridia	Clostridiales	Lachnospiraceae	unclassified_Lachnospiraceae	c591f2cfdc76a144d9176ae20465e106	0.999831
637cc14b4442251e542a81d440f5bb4c	19.812	-8.22102	2.47128	-3.32662	0.000879048	0.00656101	Bacteria	Firmicutes	Clostridia	Clostridiales	Lachnospiraceae	Hespellia	637cc14b4442251e542a81d440f5bb4c	0.888448
c7da083319d1cb5e351d16a7b079a1a1	24.6215	-8.53672	2.4577	-3.47346	0.000513797	0.00433258	Bacteria	Firmicutes	Clostridia	Clostridiales	Lachnospiraceae	NA	c7da083319d1cb5e351d16a7b079a1a1	0.99868
6014fb8522a813b40657f81b4b322949	37.1576	-9.13078	2.48495	-3.67444	0.000238376	0.00261199	Bacteria	Firmicutes	Clostridia	Clostridiales	Lachnospiraceae	unclassified_Lachnospiraceae	6014fb8522a813b40657f81b4b322949	0.99738
967cb3751471774d6bcdafd621fc21c1	8.22452	-21.795	3.03267	-7.18674	6.63568e-13	4.88196e-11	Bacteria	Firmicutes	Clostridia	Clostridiales	Lachnospiraceae	Tyzzerella 3	967cb3751471774d6bcdafd621fc21c1	0.999982
e39cc8c4c9c9f23e8392193c79dbed8b	18.056	-8.08767	2.76142	-2.92881	0.00340264	0.0166891	Bacteria	Firmicutes	Clostridia	Clostridiales	Clostridiaceae 1	Clostridium sensu stricto 1	e39cc8c4c9c9f23e8392193c79dbed8b	0.993048
59b1c8a4d94df30bf6b75b9781979a1f	127.926	-8.65097	2.4718	-3.49986	0.0004655	0.00399555	Bacteria	Firmicutes	Clostridia	Clostridiales	Peptococcaceae	Peptococcus	59b1c8a4d94df30bf6b75b9781979a1f	0.808665
153a20d1e26ebb20ecd5264bfeaed8c6	128.406	-10.9212	2.58756	-4.22063	2.43616e-05	0.000358463	Bacteria	Firmicutes	Bacilli	Bacillales	Family XI	Gemella	153a20d1e26ebb20ecd5264bfeaed8c6	0.998822
9a5573e8614d2654dd57bdd4e770a8d5	30.2723	-8.83414	2.52029	-3.5052	0.00045626	0.00399555	Bacteria	Firmicutes	Bacilli	Bacillales	Staphylococcaceae	Macrococcus	9a5573e8614d2654dd57bdd4e770a8d5	0.999841
66b056ab12d28bbd4b1389f2399507ed	26.8921	-8.66282	2.81274	-3.07985	0.00207103	0.0118509	Bacteria	Firmicutes	Bacilli	Bacillales	Staphylococcaceae	Staphylococcus	66b056ab12d28bbd4b1389f2399507ed	0.999795
871823399cd7e6090ecf02bd1dc41cdc	13.4587	6.74105	2.43024	2.77383	0.00554012	0.0242357	Bacteria	Firmicutes	Bacilli	Bacillales	Staphylococcaceae	Staphylococcus	871823399cd7e6090ecf02bd1dc41cdc	0.999997
29994379322018f8581fcf166f49a1c5	9.46156	-7.15173	2.47888	-2.88507	0.0039133	0.0184894	Bacteria	Firmicutes	Bacilli	Bacillales	Planococcaceae	Bhargavaea	29994379322018f8581fcf166f49a1c5	0.981056
4059d37ae35a1befc66a6510f84b3e86	12.4747	6.63091	2.44242	2.71489	0.00662968	0.0270975	Bacteria	Firmicutes	Bacilli	Bacillales	Paenibacillaceae	Brevibacillus	4059d37ae35a1befc66a6510f84b3e86	0.999998
dadde746de9a00ef38a1386d10287ad8	7.17255	-21.6284	3.03361	-7.12959	1.00671e-12	6.48071e-11	Bacteria	Firmicutes	Bacilli	Bacillales	Bacillaceae	Bacillus	dadde746de9a00ef38a1386d10287ad8	0.99867
bb593b074d63577d87da32f808a68ced	14.3188	-7.74979	3.02995	-2.55773	0.0105358	0.0390618	Bacteria	Firmicutes	Bacilli	Bacillales	Planococcaceae	Lysinibacillus	bb593b074d63577d87da32f808a68ced	0.976859
bf6fd68e41ec09706d1bd81da77f483a	12.309	-7.5333	2.44874	-3.07639	0.00209521	0.0118575	Bacteria	Firmicutes	Bacilli	Bacillales	Planococcaceae	Kurthia	bf6fd68e41ec09706d1bd81da77f483a	0.751452
f82cc98d9b21d9e4aa182abe16475a43	37.7127	-9.15298	2.46892	-3.70728	0.000209498	0.00239759	Bacteria	Firmicutes	Bacilli	Bacillales	Planococcaceae	Kurthia	f82cc98d9b21d9e4aa182abe16475a43	0.822675
b7e52067bfc060ff546c72841f26ba3e	9.35588	-7.13956	2.72489	-2.62013	0.00878973	0.0340354	Bacteria	Firmicutes	Bacilli	Bacillales	Planococcaceae	Sporosarcina	b7e52067bfc060ff546c72841f26ba3e	0.782085
292fbe99d1a557b8032e9936ace25693	6.42707	-6.59841	2.17353	-3.0358	0.00239902	0.0130052	Bacteria	Firmicutes	Bacilli	Bacillales	Planococcaceae	Savagea	292fbe99d1a557b8032e9936ace25693	0.999818
f2900f1b3e4767702c55206db69533ca	6.55398	-6.6277	2.41498	-2.74441	0.00606201	0.0258011	Bacteria	Firmicutes	Bacilli	Bacillales	Planococcaceae	Sporosarcina	f2900f1b3e4767702c55206db69533ca	0.998754
e88525da9b48c3b7853711783ed2fcd8	16.3428	-7.94402	2.45076	-3.24145	0.00118923	0.00795391	Bacteria	Firmicutes	Bacilli	Bacillales	Planococcaceae	Savagea	e88525da9b48c3b7853711783ed2fcd8	0.93948
22e97829644aef214c9ff443fe7b72cb	11.3734	-7.41619	2.77545	-2.67207	0.00753847	0.0297575	Bacteria	Firmicutes	Erysipelotrichia	Erysipelotrichales	Erysipelotrichaceae	ZOR0006	22e97829644aef214c9ff443fe7b72cb	0.85641
fc5817026f13c76066be766c009afb6f	88.1789	-10.3789	2.5332	-4.09713	4.18299e-05	0.000566905	Bacteria	Firmicutes	Bacilli	Lactobacillales	unclassified_Lactobacillales	unclassified_Lactobacillales	fc5817026f13c76066be766c009afb6f	0.990071
9211dc5c88a30d0cd9fb8f5b125e9f10	6.28974	-6.57812	2.67023	-2.4635	0.0137587	0.047877	Bacteria	Firmicutes	Bacilli	Lactobacillales	NA	NA	9211dc5c88a30d0cd9fb8f5b125e9f10	0.990939
f008eeee750e241b4303d391cb827292	408.238	-6.37116	1.86476	-3.41662	0.000634043	0.00510207	Bacteria	Firmicutes	Bacilli	Lactobacillales	unclassified_Lactobacillales	unclassified_Lactobacillales	f008eeee750e241b4303d391cb827292	0.99004
7381d039da5e74ce9ceeb3b1a54df41f	13.2637	-7.64201	3.03024	-2.52192	0.0116717	0.0417426	Bacteria	Firmicutes	Bacilli	Lactobacillales	Aerococcaceae	Aerosphaera	7381d039da5e74ce9ceeb3b1a54df41f	0.766088
724be21be867e73cd40562041cfa4c88	17.6869	-8.05806	2.77071	-2.9083	0.003634	0.0174908	Bacteria	Firmicutes	Bacilli	Lactobacillales	Aerococcaceae	Aerosphaera	724be21be867e73cd40562041cfa4c88	0.919225
1690633623b1eaf16b5f7159e320abde	27.7734	-8.70851	2.21192	-3.93708	8.24776e-05	0.001036	Bacteria	Firmicutes	Bacilli	Lactobacillales	Aerococcaceae	uncultured	1690633623b1eaf16b5f7159e320abde	0.935559
5dc1187602180d1d1a39bd188fa4ee8d	294.735	-12.1203	2.34155	-5.17621	2.2644e-07	8.97052e-06	Bacteria	Firmicutes	Bacilli	Lactobacillales	Lactobacillaceae	Lactobacillus	5dc1187602180d1d1a39bd188fa4ee8d	0.999967
42a4394680dd09f2b31288ce334552a5	23.4686	-8.46623	2.51113	-3.37148	0.000747668	0.00583408	Bacteria	Firmicutes	Bacilli	Lactobacillales	Lactobacillaceae	Lactobacillus	42a4394680dd09f2b31288ce334552a5	0.999954
2c96e598721d7212af28e5a03030fd14	154.233	-11.1856	2.26315	-4.9425	7.71284e-07	2.83722e-05	Bacteria	Firmicutes	Bacilli	Lactobacillales	Lactobacillaceae	Lactobacillus	2c96e598721d7212af28e5a03030fd14	0.732069
8709c8058fe13c658f81978f89a69d2d	44.7594	-24.107	3.02739	-7.96297	1.67962e-15	2.88335e-13	Bacteria	Firmicutes	Bacilli	Lactobacillales	Lactobacillaceae	Lactobacillus	8709c8058fe13c658f81978f89a69d2d	0.700523
8faaac9fceafa5b5746b952a355da29c	69.9261	-10.0441	2.82363	-3.55716	0.000374891	0.00361716	Bacteria	Firmicutes	Bacilli	Lactobacillales	Lactobacillaceae	Lactobacillus	8faaac9fceafa5b5746b952a355da29c	0.744452
522b62504fb41ab9fce76711483a3a23	74.1104	-24.7875	3.02691	-8.18904	2.63314e-16	6.78034e-14	Bacteria	Firmicutes	Bacilli	Lactobacillales	Lactobacillaceae	Lactobacillus	522b62504fb41ab9fce76711483a3a23	0.745206
e0922853e9f829bc24e142e4d7f97299	4.24865	-5.9892	2.45234	-2.44224	0.0145966	0.0494555	Bacteria	Firmicutes	Bacilli	Lactobacillales	Lactobacillaceae	Lactobacillus	e0922853e9f829bc24e142e4d7f97299	0.999995
797f2689d133ffa53e523f53510686a4	12.4563	-7.55335	2.43405	-3.10321	0.00191435	0.0111079	Bacteria	Firmicutes	Bacilli	Lactobacillales	Lactobacillaceae	Lactobacillus	797f2689d133ffa53e523f53510686a4	0.839612
ca75e7982e5a1527fd8989ff065e2be8	15.1123	-7.82999	2.75227	-2.84492	0.00444227	0.0203217	Bacteria	Firmicutes	Bacilli	Lactobacillales	Lactobacillaceae	Pediococcus	ca75e7982e5a1527fd8989ff065e2be8	0.82371
d2e650a496a452b8634a864c32729f6e	16.5379	-7.96189	2.52135	-3.1578	0.00158967	0.00989818	Bacteria	Firmicutes	Bacilli	Lactobacillales	Lactobacillaceae	Lactobacillus	d2e650a496a452b8634a864c32729f6e	0.792126
fec8a59a5e2636b5690bd66fa4d28ac5	51.6187	-9.60594	2.18488	-4.39654	1.09989e-05	0.000226578	Bacteria	Firmicutes	Bacilli	Lactobacillales	Lactobacillaceae	Lactobacillus	fec8a59a5e2636b5690bd66fa4d28ac5	0.999998
136743c3e440dafe529820bddecac6ee	36.78	-9.11842	2.1461	-4.24883	2.14887e-05	0.000335354	Bacteria	Firmicutes	Bacilli	Lactobacillales	Lactobacillaceae	Lactobacillus	136743c3e440dafe529820bddecac6ee	0.999955
9a891705636a19d582ac09fe289337eb	84.4453	-10.3162	2.22401	-4.63857	3.50833e-06	9.03395e-05	Bacteria	Firmicutes	Bacilli	Lactobacillales	Lactobacillaceae	Lactobacillus	9a891705636a19d582ac09fe289337eb	0.998621
3f248bf8acd2db8d1df8d1354b2e4564	34.3374	-9.01746	2.45344	-3.67543	0.000237448	0.00261199	Bacteria	Firmicutes	Bacilli	Lactobacillales	Leuconostocaceae	Weissella	3f248bf8acd2db8d1df8d1354b2e4564	1
7366ec88f0a2b7621b2aa6fb8b08fd60	53.7327	-9.66304	2.24919	-4.29622	1.73732e-05	0.000319543	Bacteria	Firmicutes	Bacilli	Lactobacillales	Leuconostocaceae	Weissella	7366ec88f0a2b7621b2aa6fb8b08fd60	1
6c105a94fc00421b0a46a19d8d79e8c1	9.47949	-7.15771	2.44787	-2.92406	0.00345497	0.0167859	Bacteria	Firmicutes	Bacilli	Lactobacillales	Leuconostocaceae	Leuconostoc	6c105a94fc00421b0a46a19d8d79e8c1	0.999978
9f2798d9ad8a4ebf69d89d641a1abae2	21.3719	-8.33014	2.51707	-3.30946	0.000934755	0.00682338	Bacteria	Firmicutes	Bacilli	Lactobacillales	Carnobacteriaceae	Trichococcus	9f2798d9ad8a4ebf69d89d641a1abae2	0.951824
ada2fe787c9abdd697ea94ff66db9abc	1142.59	-10.6227	2.18244	-4.86736	1.131e-06	3.64039e-05	Bacteria	Firmicutes	Bacilli	Lactobacillales	Carnobacteriaceae	Carnobacterium	ada2fe787c9abdd697ea94ff66db9abc	0.999552
260bc5249ef3254024dc6889312180cf	11.9685	-7.49296	2.74325	-2.73142	0.00630625	0.0259817	Bacteria	Firmicutes	Bacilli	Lactobacillales	Enterococcaceae	Vagococcus	260bc5249ef3254024dc6889312180cf	0.953075
ceac3908d974405676fcdc7b33321d23	202.572	-11.5792	2.18742	-5.29356	1.1996e-07	5.14829e-06	Bacteria	Firmicutes	Bacilli	Lactobacillales	Enterococcaceae	Vagococcus	ceac3908d974405676fcdc7b33321d23	0.943555
7e47bf3f2b44d3c6257dee626847d6c8	34.4252	-9.01966	2.50876	-3.59526	0.000324063	0.0032724	Bacteria	Firmicutes	Bacilli	Lactobacillales	Enterococcaceae	Vagococcus	7e47bf3f2b44d3c6257dee626847d6c8	0.970719
904bfa407d99ab103dfd2e073f5fb2f9	13.4516	-7.66007	3.03019	-2.52792	0.0114741	0.0416137	Bacteria	Firmicutes	Bacilli	Lactobacillales	Enterococcaceae	Vagococcus	904bfa407d99ab103dfd2e073f5fb2f9	0.991801
ff0afb2bc0253d2593687845af8e68cc	9.047	-7.09452	2.71968	-2.60858	0.00909176	0.0349422	Bacteria	Firmicutes	Bacilli	Lactobacillales	Enterococcaceae	Vagococcus	ff0afb2bc0253d2593687845af8e68cc	0.991367
b57f3b429c5430f42b54c8afdd67f057	1009.44	-7.34932	2.11832	-3.46942	0.000521592	0.00433258	Bacteria	Firmicutes	Bacilli	Lactobacillales	Enterococcaceae	Vagococcus	b57f3b429c5430f42b54c8afdd67f057	0.995529
e585101e6532641e7dfee3188b1a71b3	23.3297	-8.45797	2.773	-3.05011	0.00228754	0.0126676	Bacteria	Firmicutes	Bacilli	Lactobacillales	Enterococcaceae	Vagococcus	e585101e6532641e7dfee3188b1a71b3	0.981185
91498ffb72ad0ea433902ecf90153e67	20.2964	-8.25619	2.77744	-2.97259	0.00295294	0.0149094	Bacteria	Firmicutes	Bacilli	Lactobacillales	Enterococcaceae	Vagococcus	91498ffb72ad0ea433902ecf90153e67	0.991123
41f4046a0e9aa52ccbdfbe60060dcf58	49.7876	-9.55256	2.23512	-4.27385	1.92125e-05	0.000319818	Bacteria	Firmicutes	Bacilli	Lactobacillales	Enterococcaceae	Enterococcus	41f4046a0e9aa52ccbdfbe60060dcf58	0.905288
563ef7bf0750eb6f42f1d182438b9e9d	1529.77	-8.2142	1.92205	-4.27366	1.92291e-05	0.000319818	Bacteria	Firmicutes	Bacilli	Lactobacillales	Streptococcaceae	Anthococcus	563ef7bf0750eb6f42f1d182438b9e9d	0.983374
3425f45224524ba338dd02e51bae862a	86.2557	-10.3467	2.21383	-4.67365	2.95888e-06	8.02013e-05	Bacteria	Firmicutes	Bacilli	Lactobacillales	Streptococcaceae	Lactococcus	3425f45224524ba338dd02e51bae862a	0.999999
666cb8015f46e7200eebe9079df6541a	19.8087	-8.22157	2.76932	-2.9688	0.00298965	0.0149483	Bacteria	Firmicutes	Bacilli	Lactobacillales	Streptococcaceae	Lactococcus	666cb8015f46e7200eebe9079df6541a	0.720472
247100cf411e1f928662cdf314d9d83e	220.437	-7.35917	2.29011	-3.21345	0.00131149	0.0085496	Bacteria	Firmicutes	Bacilli	Lactobacillales	Streptococcaceae	Lactococcus	247100cf411e1f928662cdf314d9d83e	0.769158
1363a0bcf0aba5c5a24dbf3164135cad	171.303	-6.32181	2.27384	-2.78024	0.00543195	0.024116	Bacteria	Firmicutes	Bacilli	Lactobacillales	Streptococcaceae	Lactococcus	1363a0bcf0aba5c5a24dbf3164135cad	0.999978
264c57e2d0c321eb391238dc5118b35b	125.87	-6.42828	2.26051	-2.84373	0.00445894	0.0203217	Bacteria	Firmicutes	Bacilli	Lactobacillales	Streptococcaceae	Lactococcus	264c57e2d0c321eb391238dc5118b35b	0.999816
d0729897b3d78e838d5e586446d9e630	24.2853	-23.2736	3.0284	-7.68511	1.52865e-14	1.67825e-12	Bacteria	Firmicutes	Bacilli	Lactobacillales	Streptococcaceae	Streptococcus	d0729897b3d78e838d5e586446d9e630	0.999755
70ac1b0517a99686ff342d18beb48705	276.025	-8.23466	2.49747	-3.2972	0.000976527	0.00682338	Bacteria	Firmicutes	Bacilli	Lactobacillales	Streptococcaceae	Streptococcus	70ac1b0517a99686ff342d18beb48705	0.967845
e425485d6bf3d277950ae02bf562f6a9	13.5886	-7.67418	2.80488	-2.73601	0.00621885	0.0259817	Bacteria	Firmicutes	Bacilli	Lactobacillales	Streptococcaceae	Streptococcus	e425485d6bf3d277950ae02bf562f6a9	0.999555
e178344644f160878185d6a2a1b9a796	25.8612	-8.60674	2.84466	-3.02558	0.00248157	0.0133126	Bacteria	Firmicutes	Bacilli	Lactobacillales	Streptococcaceae	Streptococcus	e178344644f160878185d6a2a1b9a796	0.928392
666cdd1315e66506c3eb3d0661809419	24.2061	-8.5109	2.79463	-3.04545	0.00232333	0.0127289	Bacteria	Firmicutes	Bacilli	Lactobacillales	Streptococcaceae	Streptococcus	666cdd1315e66506c3eb3d0661809419	0.848742
3397061d8eb22e1a6f6601040296fa35	506.058	-10.4638	2.50648	-4.17471	2.98362e-05	0.000426823	Bacteria	Firmicutes	Bacilli	Lactobacillales	Streptococcaceae	Streptococcus	3397061d8eb22e1a6f6601040296fa35	0.705009
d827a1500678e0bb1e189b4964395318	19.696	-8.21235	2.48811	-3.30064	0.000964656	0.00682338	Bacteria	Firmicutes	Bacilli	Lactobacillales	Streptococcaceae	Streptococcus	d827a1500678e0bb1e189b4964395318	0.927319
ec63929d89e0b4b65a77539d99305870	146.9	-11.1155	2.5592	-4.34333	1.40339e-05	0.000267684	Bacteria	Firmicutes	Bacilli	Lactobacillales	Streptococcaceae	Streptococcus	ec63929d89e0b4b65a77539d99305870	0.955241
2c595a2f852c6c4b428e63e2eb16d6ed	855.034	-9.36868	2.09517	-4.47157	7.76476e-06	0.000181766	Bacteria	Firmicutes	Bacilli	Lactobacillales	Streptococcaceae	Streptococcus	2c595a2f852c6c4b428e63e2eb16d6ed	0.899615
e88aa42af2623de81a1d2adfe40ce97d	175.627	-11.3732	2.59561	-4.38171	1.17753e-05	0.000233241	Bacteria	Firmicutes	Bacilli	Lactobacillales	Streptococcaceae	Streptococcus	e88aa42af2623de81a1d2adfe40ce97d	0.935392
03684874a215ab7f37c8e49a33d107e9	111.338	-10.7152	2.28514	-4.68907	2.74452e-06	7.85239e-05	Bacteria	Firmicutes	Bacilli	Lactobacillales	Streptococcaceae	Streptococcus	03684874a215ab7f37c8e49a33d107e9	0.960165
f8572087e63f1182a98f1d12362c9c00	8.44009	-6.98821	2.73322	-2.55677	0.0105648	0.0390618	Bacteria	Firmicutes	Bacilli	Lactobacillales	Streptococcaceae	Streptococcus	f8572087e63f1182a98f1d12362c9c00	0.852493
abe5e885327da25efdd707804f580d81	12.3292	-7.53589	2.7579	-2.73247	0.00628606	0.0259817	Bacteria	Firmicutes	Bacilli	Lactobacillales	Streptococcaceae	Streptococcus	abe5e885327da25efdd707804f580d81	0.788357
0a93e4c1c5da4e83419083d1f3497b5b	11.5083	-7.4373	2.74235	-2.71201	0.0066876	0.027119	Bacteria	Firmicutes	Bacilli	Lactobacillales	Streptococcaceae	Streptococcus	0a93e4c1c5da4e83419083d1f3497b5b	0.999999
dff44a84f65b25cb944a2212970ace15	6.78331	-6.67861	2.71102	-2.4635	0.0137588	0.047877	Bacteria	Firmicutes	Bacilli	Lactobacillales	Streptococcaceae	Streptococcus	dff44a84f65b25cb944a2212970ace15	0.835176
076aa69088cd3bb4cef4f79e9838c167	35.6707	-9.07078	2.22605	-4.07483	4.60483e-05	0.000608074	Bacteria	Firmicutes	Bacilli	Lactobacillales	Streptococcaceae	Streptococcus	076aa69088cd3bb4cef4f79e9838c167	0.999999
70fb48995feaf5e8c01cd6d47241b95c	16.7605	-7.97892	2.77401	-2.87631	0.00402354	0.0188375	Bacteria	Firmicutes	Bacilli	Lactobacillales	Streptococcaceae	Streptococcus	70fb48995feaf5e8c01cd6d47241b95c	1
261ac1b7cb08b76a2760cd9ea663c765	82.2805	-6.48377	2.12456	-3.05182	0.00227458	0.0126676	Bacteria	Firmicutes	Bacilli	Lactobacillales	Enterococcaceae	Enterococcus	261ac1b7cb08b76a2760cd9ea663c765	0.775858
d7d0e3769808620bd1c7ce0206d5f86f	21.7054	-8.35241	2.57635	-3.24195	0.00118714	0.00795391	Bacteria	Firmicutes	Bacilli	Lactobacillales	Enterococcaceae	Enterococcus	d7d0e3769808620bd1c7ce0206d5f86f	0.997925
5c06b34c3ce81d3ed79e1ea5f450f97e	27.1436	-8.67581	2.50414	-3.46459	0.000531049	0.00434112	Bacteria	Firmicutes	Bacilli	Lactobacillales	Enterococcaceae	Enterococcus	5c06b34c3ce81d3ed79e1ea5f450f97e	0.996756
6ecbb0f43c6a404b5d11668d28fac09c	83.7275	-7.88024	2.12355	-3.71088	0.000206541	0.00239759	Bacteria	Firmicutes	Bacilli	Bacillales	Listeriaceae	Brochothrix	6ecbb0f43c6a404b5d11668d28fac09c	0.760411
235016cc3f38b40648baf5d8578dba00	8.81595	-7.05124	2.73565	-2.57754	0.0099506	0.0374055	Bacteria	Firmicutes	Bacilli	Lactobacillales	Enterococcaceae	Enterococcus	235016cc3f38b40648baf5d8578dba00	0.996658
224c8907fe02083e93b1a528dd5d4a6a	11.8815	-7.47907	3.03072	-2.46775	0.0135964	0.047877	Bacteria	Firmicutes	Bacilli	Lactobacillales	Enterococcaceae	Enterococcus	224c8907fe02083e93b1a528dd5d4a6a	0.974469
808ca464e39159546f971a5d9a2f70cc	29.7459	-8.80856	2.50316	-3.51898	0.000433216	0.00391415	Bacteria	Firmicutes	Bacilli	Lactobacillales	Enterococcaceae	Enterococcus	808ca464e39159546f971a5d9a2f70cc	0.912989
e54c15f5bf09acf28d4d472050b5712e	43.7025	-9.36469	2.19672	-4.26303	2.01675e-05	0.00032457	Bacteria	Firmicutes	Bacilli	Lactobacillales	Enterococcaceae	Enterococcus	e54c15f5bf09acf28d4d472050b5712e	0.996538
3d0ad79566c0b9fe0fb896e4d4e8c2f2	49.5424	-9.54631	2.15606	-4.42766	9.52613e-06	0.000204415	Bacteria	Firmicutes	Bacilli	Lactobacillales	Enterococcaceae	Enterococcus	3d0ad79566c0b9fe0fb896e4d4e8c2f2	0.981984
7d8e8a7c64a5dc733b7eed561ece7050	69.8802	-10.0424	2.25137	-4.46058	8.17367e-06	0.000183019	Bacteria	Firmicutes	Bacilli	Lactobacillales	Enterococcaceae	Enterococcus	7d8e8a7c64a5dc733b7eed561ece7050	0.997642
fc281204b7ef0a6f75be499497f0aa99	185.879	-8.87138	2.09517	-4.23421	2.29356e-05	0.000347407	Bacteria	Firmicutes	Bacilli	Lactobacillales	Enterococcaceae	Enterococcus	fc281204b7ef0a6f75be499497f0aa99	0.998711
40697a5109cd22aa076d57fa6b54519a	19.2821	-8.18275	2.76338	-2.96114	0.00306498	0.0151776	Bacteria	Firmicutes	Bacilli	Lactobacillales	Enterococcaceae	Enterococcus	40697a5109cd22aa076d57fa6b54519a	0.998355

## Sheet: TableS5
Table S3: Differentially abundant ASVs found in PMA treated and control mucosal samples.
ASV	baseMean	log2FoldChange	lfcSE	stat	pvalue	padj	Domain	Phylum	Class	Order	Family	Genus	ASV	Confidence
abedeacac6b0ef8a19a2bc2dbe3026b1	5.54513	-21.2293	3.0358	-6.99297	2.69126e-12	1.26489e-10	Bacteria	Proteobacteria	Alphaproteobacteria	Caulobacterales	Caulobacteraceae	Caulobacter	abedeacac6b0ef8a19a2bc2dbe3026b1	0.99614
fb19a46264758f4fc0ed743d266be883	18.8857	-22.6335	3.02905	-7.47216	7.88869e-14	4.94358e-12	Bacteria	Proteobacteria	Gammaproteobacteria	Vibrionales	Vibrionaceae	Aliivibrio	fb19a46264758f4fc0ed743d266be883	0.913392
40afea1c0f80c98d2f97be0c6d4b83b2	23.5229	-23.23	3.02848	-7.67051	1.71307e-14	1.61029e-12	Bacteria	Proteobacteria	Gammaproteobacteria	Vibrionales	Vibrionaceae	Vibrio	40afea1c0f80c98d2f97be0c6d4b83b2	0.946339
8f55eebbcb9fc1eaee5d71b4b64375d2	34.5562	-23.7514	3.02775	-7.84456	4.34481e-15	8.16825e-13	Bacteria	Proteobacteria	Gammaproteobacteria	Vibrionales	Vibrionaceae	Vibrio	8f55eebbcb9fc1eaee5d71b4b64375d2	0.980405
c6972512b70f3cab04ac837d5d4a4489	14.4325	-7.68141	2.71682	-2.82736	0.00469342	0.0441182	Bacteria	Firmicutes	Clostridia	Clostridiales	Family XI	Peptoniphilus	c6972512b70f3cab04ac837d5d4a4489	0.943665
4857183803c4b5ac8d1f6bd31e3d633d	25.2084	-8.48582	2.15928	-3.92994	8.4967e-05	0.00145216	Bacteria	Firmicutes	Clostridia	Clostridiales	Family XI	Peptoniphilus	4857183803c4b5ac8d1f6bd31e3d633d	1
21a1896f566183d727a6e33ca7023a8d	116.042	-10.6879	2.21414	-4.82712	1.38519e-06	3.72023e-05	Bacteria	Firmicutes	Clostridia	Clostridiales	Peptostreptococcaceae	Peptostreptococcus	21a1896f566183d727a6e33ca7023a8d	1
19f99c68c6abb4cb981924fbf60d75a5	22.826	-8.34333	2.71635	-3.07152	0.00212972	0.0235522	Bacteria	Firmicutes	Clostridia	Clostridiales	Peptostreptococcaceae	Peptostreptococcus	19f99c68c6abb4cb981924fbf60d75a5	1
59b1c8a4d94df30bf6b75b9781979a1f	12.7521	-7.50369	2.7058	-2.77318	0.00555111	0.0496957	Bacteria	Firmicutes	Clostridia	Clostridiales	Peptococcaceae	Peptococcus	59b1c8a4d94df30bf6b75b9781979a1f	0.808665
fc5817026f13c76066be766c009afb6f	18.3973	-8.03336	2.72278	-2.95043	0.00317336	0.0313996	Bacteria	Firmicutes	Bacilli	Lactobacillales	unclassified_Lactobacillales	unclassified_Lactobacillales	fc5817026f13c76066be766c009afb6f	0.990071
f008eeee750e241b4303d391cb827292	46.2345	-9.36056	2.1327	-4.38906	1.1384e-05	0.000237799	Bacteria	Firmicutes	Bacilli	Lactobacillales	unclassified_Lactobacillales	unclassified_Lactobacillales	f008eeee750e241b4303d391cb827292	0.99004
ada2fe787c9abdd697ea94ff66db9abc	104.635	-10.5386	2.24498	-4.69432	2.67491e-06	6.28605e-05	Bacteria	Firmicutes	Bacilli	Lactobacillales	Carnobacteriaceae	Carnobacterium	ada2fe787c9abdd697ea94ff66db9abc	0.999552
ceac3908d974405676fcdc7b33321d23	25.4789	-8.50009	2.45901	-3.45672	0.000546801	0.00788131	Bacteria	Firmicutes	Bacilli	Lactobacillales	Enterococcaceae	Vagococcus	ceac3908d974405676fcdc7b33321d23	0.943555
b57f3b429c5430f42b54c8afdd67f057	123.927	-10.7828	2.18297	-4.93953	7.83092e-07	2.45369e-05	Bacteria	Firmicutes	Bacilli	Lactobacillales	Enterococcaceae	Vagococcus	b57f3b429c5430f42b54c8afdd67f057	0.995529
563ef7bf0750eb6f42f1d182438b9e9d	179.758	-11.3193	2.18763	-5.17422	2.28859e-07	8.60511e-06	Bacteria	Firmicutes	Bacilli	Lactobacillales	Streptococcaceae	Anthococcus	563ef7bf0750eb6f42f1d182438b9e9d	0.983374
1363a0bcf0aba5c5a24dbf3164135cad	20.4213	-8.18154	2.44527	-3.34586	0.000820281	0.0102809	Bacteria	Firmicutes	Bacilli	Lactobacillales	Streptococcaceae	Lactococcus	1363a0bcf0aba5c5a24dbf3164135cad	0.999978
264c57e2d0c321eb391238dc5118b35b	21.6488	-8.26643	2.74019	-3.01674	0.0025551	0.0266866	Bacteria	Firmicutes	Bacilli	Lactobacillales	Streptococcaceae	Lactococcus	264c57e2d0c321eb391238dc5118b35b	0.999816
70ac1b0517a99686ff342d18beb48705	24.9183	-8.46925	2.46371	-3.43759	0.000586906	0.00788131	Bacteria	Firmicutes	Bacilli	Lactobacillales	Streptococcaceae	Streptococcus	70ac1b0517a99686ff342d18beb48705	0.967845
3397061d8eb22e1a6f6601040296fa35	24.3933	-8.43904	2.1671	-3.89417	9.85364e-05	0.00154374	Bacteria	Firmicutes	Bacilli	Lactobacillales	Streptococcaceae	Streptococcus	3397061d8eb22e1a6f6601040296fa35	0.705009
2c595a2f852c6c4b428e63e2eb16d6ed	82.3071	-10.1924	2.51397	-4.05433	5.02782e-05	0.000945231	Bacteria	Firmicutes	Bacilli	Lactobacillales	Streptococcaceae	Streptococcus	2c595a2f852c6c4b428e63e2eb16d6ed	0.899615
fc281204b7ef0a6f75be499497f0aa99	16.8617	-7.90774	2.39455	-3.3024	0.000958617	0.0112638	Bacteria	Firmicutes	Bacilli	Lactobacillales	Enterococcaceae	Enterococcus	fc281204b7ef0a6f75be499497f0aa99	0.998711
